# Supplementary material for: Quantitative comparison of manuka and clover honey proteomes with royal jelly
Source: PLoS One. 2023 Feb 10;18(2):e0272898. doi: 10.1371/journal.pone.0272898 (PMC9916596; doi:10.1371/journal.pone.0272898)
Supplement: S1 Table — Data used to compile Fig 1 Venn diagrams. (XLSX) [file pone.0272898.s001.xlsx]

## Sheet: S1_Table
		Figure 1A			Figure 1B			Figure 1C				Other
Accession	Protein description	DIA-Umpire, manuka	DIA-Umpire, clover	DIA-Umpire, royal jelly	DIA-Umpire, all	ProteinPilot, manuka	ProteinPilot, clover	This study	Literature, honey	Literature, royal jelly	Literature, removed	ProteinPilot, all	Literature, all	References
AAM20738.1	alpha-amylase								X				X	4
ABF21078.1	icarapin variant 2 precursor, partial								X				X	4
ABR45905.1	hexamerin								X				X	4
ADB82660.1	major royal jelly protein 4								X				X	20
ADB96941.1	MRJP5								X				X	4
ADC55524.1	major royal jelly protein								X				X	4,20
AFR59339.1	alpha glucosidase II								X				X	19
AQM49880.1	major royal jelly protein 2								X				X	4
BAE86928.1	alpha-glucosidase								X				X	4
BAI82214.1	hexamerin 110								X				X	4
BAK23264.1	short-chain dehydrogenase/reductase, partial								X				X	12
NP_001010975.1	ADP/ATP translocase								X	X			X	7,20
NP_001011564.1	major royal jelly protein 8 precursor									X			X	13,18
NP_001011572.1	transferrin 1 precursor					X		X	X			X	X	4,20
NP_001011574.1	glucose oxidase	X	X	X	X	X	X	X	X	X		X	X	4,6,7,9,10,12,13,15,16,17,18,20
NP_001011578.1	vitellogenin precursor								X				X	19
NP_001011579.1	major royal jelly protein 1 precursor	X	X	X	X	X	X	X	X	X		X	X	1,2,3,4,5,6,7,8,9,10,11,12,13,14,15,16,17,18,20
NP_001011580.1	major royal jelly protein 2 precursor	X	X	X	X	X	X	X	X	X		X	X	1,2,3,4,5,6,7,8,9,10,11,12,13,14,15,16,17,18
NP_001011582.1	apisimin precursor					X	X	X		X		X	X	12,13,15
NP_001011598.1	alpha-amylase precursor	X	X		X	X	X	X	X	X		X	X	4,7,13,18,20
NP_001011599.1	major royal jelly protein 5 precursor	X	X	X	X	X	X	X	X	X		X	X	1,2,3,4,6,7,8,9,10,12,13,15,16,17,18,20
NP_001011600.1	hexamerin 70b precursor								X				X	4
NP_001011601.1	major royal jelly protein 3 precursor	X	X	X	X	X	X	X	X	X		X	X	1,3,6,7,8,9,10,12,13,14,15,16,17,18
NP_001011607.1	melittin precursor								X				X	19
NP_001011608.1	alpha-glucosidase precursor	X	X		X	X	X	X	X	X		X	X	1,3,4,5,6,7,12,13,15,17,18,20
NP_001011610.1	major royal jelly protein 4 precursor	X	X	X	X	X	X	X	X	X		X	X	3,4,5,6,7,8,9,10,12,15,16,17,18
NP_001011612.1	apamin preproprotein								X				X	19
NP_001011614.1	phospholipase A2 precursor								X				X	19
NP_001011615.1	hymenoptaecin preproprotein					X		X	X	X		X	X	4,18
NP_001011616.2	defensin-1 preproprotein	X	X	X	X	X	X	X	X	X		X	X	3,4,5,7,8,15,17,18,20
NP_001011617.1	abaecin precursor								X				X	19
NP_001011619.1	hyaluronidase precursor								X				X	4
NP_001011620.1	short-chain dehydrogenase/reductase								X				X	4
NP_001011622.1	major royal jelly protein 6 precursor	X	X		X	X	X	X	X	X		X	X	4,5,7,13,15,17,18,20
NP_001011628.1	elongation factor 1 alpha								X				X	4
NP_001012431.1	icarapin-like precursor	X		X	X	X	X	X	X	X		X	X	5,6,7,8,17,18,20
NP_001014429.1	major royal jelly protein 7 precursor	X	X	X	X	X	X	X	X	X		X	X	2,4,5,6,7,8,10,13,15,17,18,20
NP_001014993.1	elongation factor 1-alpha								X				X	20
NP_001019868.1	major royal jelly protein 9 precursor	X		X	X	X	X	X	X	X		X	X	5,15,17,18,20
NP_001035313.1	odorant binding protein 14 precursor								X	X			X	4,5,6,18
NP_001091698.1	yellow-e3 precursor								X	X			X	4,18
NP_001094493.1	hexamerin 110 precursor					X	X	X				X
NP_001104234.1	hexamerin 70a precursor						X	X	X			X	X	4
NP_001107670.1	apolipophorin-III-like protein precursor			X	X	X	X	X	X	X		X	X	4,5,6,7,8,15,17,18
NP_001119715.2	venom dipeptidyl peptidase 4 precursor									X			X	18
NP_001153522.1	heat shock protein cognate 4					X		X				X
NP_001153524.1	heat shock protein cognate 3 precursor								X				X	20
NP_001153536.1	heat shock protein 90								X				X	19,20
NP_001153544.1	heat shock protein Hsp70Ab-like								X				X	4
NP_001164444.1	peroxiredoxin-like protein								X	X			X	9,10,16,19
NP_001171498.1	superoxide dismutase 1								X				X	12
NP_001172034.1	armadillo segment polarity protein								X				X	20
NP_001172074.1	actin related protein 1					X		X	X			X	X	20
NP_001318046.1	larval-specific very high density lipoprotein precursor								X				X	4
Q6QEJ7.1	profilin								X				X	12
XP_001120255.1	PREDICTED: similar to Sec61 CG9539-PA									X	X		X	7
XP_001120565.2	uncharacterized protein LOC726446									X			X	15
XP_001120608.2	uncharacterized protein LOC726323 isoform X1									X			X	5,18
XP_001120678.1	PREDICTED: leucine-rich repeat-containing protein 15-like									X	X		X	5,18
XP_001120999.1	PREDICTED: similar to B0238.12								X				X	4
XP_001120999.2	chymotrypsin inhibitor					X		X	X			X	X	20
XP_001121007.2	uncharacterized protein LOC725122 isoform X1					X		X				X
XP_001121091.1	PREDICTED: similar to CG9451-PA									X	X		X	7
XP_001121091.2	PREDICTED: venom acid phosphatase Acph-1-like									X	X		X	5,18
XP_001121327.1	PREDICTED: regucalcin-like									X	X		X	7,17,18
XP_001121905.1	PREDICTED: similar to Protein disulfide-isomerase precursor (PDI), partial									X	X		X	7
XP_001122158.2	PREDICTED: membrane metallo-endopeptidase-like 1-like									X	X		X	18
XP_001122218.1	histone H2B								X				X	20
XP_001122458.2	venom acid phosphatase Acph-1					X		X	X			X	X	4
XP_001122565.1	PREDICTED: hypothetical protein									X	X		X	15
XP_001122741.2	uncharacterized protein LOC727028								X	X			X	4,5,18
XP_001122757.1	PREDICTED: similar to yellow-e2 CG17044-PA									X	X		X	7
XP_001122903.2	PREDICTED: pancreatic triacylglycerol lipase-like									X	X		X	18
XP_001123076.1	PREDICTED: glucose dehydrogenase [acceptor]-like									X	X		X	5,7
XP_003249245.1	PREDICTED: serine proteinase stubble									X	X		X	5
XP_003249289.2	peroxiredoxin 1								X				X	19,20
XP_003249384.1	multiple inositol polyphosphate phosphatase 1									X			X	5
XP_003249668.1	PREDICTED: hypothetical protein LOC552041									X	X		X	18
XP_003250369.1	PREDICTED: F-box only protein 7-like									X	X		X	8
XP_003250503.1	PREDICTED: hypothetical protein LOC100577210									X	X		X	5
XP_003250623.1	PREDICTED: uncharacterized protein LOC100577669 isoform X1									X	X		X	8
XP_003250682.1	RNA-binding protein 34						X	X				X
XP_003251100.1	protein rolling stone isoform X2								X				X	2
XP_003251148.1	glucose dehydrogenase [FAD, quinone]	X	X		X	X	X	X	X			X	X	4,20
XP_003251221.1	histone H4								X				X	20
XP_003251367.1	ubiquitin-60S ribosomal protein L40								X				X	4
XP_003251533.1	uncharacterized protein C19orf47 homolog								X				X	2
XP_006558672.1	60S ribosomal protein L6			X	X			X
XP_006558902.1	carboxypeptidase Q	X			X	X	X	X	X	X		X	X	4,7,18,20
XP_006559220.1	plexin-B						X	X				X
XP_006559884.1	14-3-3 protein epsilon								X				X	4
XP_006560325.2	uncharacterized protein LOC102655185 isoform X1	X			X	X	X	X	X			X	X	20
XP_006560620.1	venom serine protease Bi-VSP	X			X	X	X	X	X			X	X	4,20
XP_006563421.1	chymotrypsin inhibitor-like	X			X	X	X	X	X			X	X	4,20
XP_006563422.1	chymotrypsin inhibitor					X		X	X			X	X	4
XP_006564892.1	ATP synthase subunit beta, mitochondrial								X				X	20
XP_006565048.1	glucose dehydrogenase [FAD, quinone] isoform X2								X				X	4
XP_006565398.1	uncharacterized protein LOC100577669 isoform X1					X		X				X
XP_006567025.1	tubulin alpha-1 chain								X				X	20
XP_006567694.1	glucose dehydrogenase [FAD, quinone] isoform X1	X			X	X	X	X	X			X	X	20
XP_006569237.2	uncharacterized protein LOC408275 isoform X1					X		X				X
XP_006569957.1	elongation factor 1-alpha isoform X1					X		X				X
XP_006569959.1	venom acid phosphatase Acph-1						X	X	X			X	X	4
XP_006570503.1	GTP-binding nuclear protein Ran								X				X	20
XP_006570610.1	glucosylceramidase-like isoform X2	X	X	X	X			X	X				X	4
XP_006570863.1	histone H4								X				X	4
XP_006571730.2	uncharacterized protein LOC724993					X		X	X			X	X	4
XP_016767722.1	glucose dehydrogenase [FAD, quinone] isoform X2								X				X	4
XP_016767773.1	translation elongation factor 2 isoform X1								X				X	20
XP_016768147.1	glucosylceramidase-like isoform X1					X	X	X	X			X	X	20
XP_016768886.2	xanthine dehydrogenase					X		X	X			X	X	4,20
XP_016769016.1	chitinase-like protein Idgf4 isoform X2	X			X	X		X	X			X	X	4,20
XP_016769186.2	phenoloxidase-activating factor 2 isoform X2								X				X	4
XP_016770111.1	nucleobindin-2						X	X				X
XP_016770320.2	esterase B1	X	X		X	X	X	X	X			X	X	4,20
XP_016770799.1	pancreatic triacylglycerol lipase isoform X1					X		X	X			X	X	20
XP_026295467.1	putative glutamate synthase [NADPH] isoform X1						X	X				X
XP_026295805.1	uncharacterized protein LOC552283								X				X	19
XP_026295829.1	LOW QUALITY PROTEIN: uncharacterized protein LOC724604					X		X				X
XP_026296056.1	venom serine protease 34 isoform X2					X		X				X
XP_026296064.1	lysosomal alpha-mannosidase isoform X2								X				X	4
XP_026296530.1	actin, muscle								X				X	4
XP_026297169.1	uncharacterized protein PF11_0213					X		X				X
XP_026297871.1	phenoloxidase-activating factor 2 isoform X1					X		X				X
XP_026298038.1	uncharacterized protein LOC413627	X		X	X	X	X	X	X			X	X	4,20
XP_026298285.1	apolipophorins						X	X	X			X	X	4
XP_026298978.1	serine protease inhibitor 88Ea isoform X2					X		X	X			X	X	4
XP_026299057.1	condensin complex subunit 1 isoform X2						X	X				X
XP_026299315.1	major royal jelly protein 2 isoform X1	X		X	X	X	X	X	X			X	X	20
XP_026299316.1	major royal jelly protein 5 isoform X1	X	X	X	X	X	X	X	X			X	X	4
XP_026299317.1	major royal jelly protein 4 isoform X1	X			X	X	X	X	X			X	X	4
XP_026299638.1	lipase member H-A	X	X		X	X	X	X	X			X	X	4,20
XP_026299639.1	pancreatic triacylglycerol lipase isoform X2					X		X	X			X	X	4,20
XP_026299698.1	ATP-dependent DNA helicase Q4						X	X				X
XP_026299771.1	uncharacterized protein LOC102655185 isoform X4								X				X	4
XP_026300112.1	protein aveugle isoform X2					X		X				X
XP_026300715.1	uncharacterized protein LOC726997					X		X				X
XP_026300991.1	ferritin subunit					X		X	X			X	X	4
XP_026301019.1	homeobox protein orthopedia						X	X				X
XP_026301278.1	PH and SEC7 domain-containing protein 2 isoform X2						X	X				X
XP_026301350.1	uncharacterized protein LOC726323 isoform X3					X		X	X			X	X	4
XP_026302107.1	uncharacterized protein LOC408570								X	X			X	18,19
XP_391871.3	PREDICTED: lethal(3)malignant brain tumor-like protein 3-like								X		X		X	2
XP_392145.3	glucose dehydrogenase [FAD, quinone]						X	X				X
XP_392201.1	similar to ferritin									X	X		X	13
XP_392229.4	PREDICTED: epidermal growth factor receptor kinase substrate 8-like protein 1-like								X		X		X	2
XP_392596.1	similar to putative alcohol dehydrogenase									X	X		X	13
XP_392632.5	protein PF14_0175 isoform X1								X				X	2
XP_392639.1	ATP synthase subunit alpha, mitochondrial								X				X	4,20
XP_392669.1	venom serine protease 34 isoform X1								X	X			X	4,18,20
XP_392691.2	translation elongation factor 2 isoform X2									X			X	7
XP_392812.2	60S ribosomal protein L23								X				X	20
XP_392857.2	lysosomal aspartic protease									X			X	18
XP_393161.3	lysozyme			X	X	X	X	X		X		X	X	18
XP_393208.1	putative glucosylceramidase 4	X	X		X	X	X	X	X	X		X	X	4,6,7,18,20
XP_393226.1	PREDICTED: similar to ribosomal protein S5 isoform 1									X	X		X	7
XP_393342.3	transcription factor SPT20 homolog									X			X	8
XP_393358.4	PREDICTED: matrix metalloproteinase-14 isoform X2									X	X		X	18
XP_393996.6	extracellular serine/threonine protein CG31145									X			X	8
XP_394209.2	glucose dehydrogenase [FAD, quinone]									X			X	7
XP_394210.5	glucose dehydrogenase [FAD, quinone]					X	X	X	X			X	X	4
XP_394471.1	tubulin beta chain								X				X	20
XP_394614.1	putative aldehyde dehydrogenase family 7 member A1 homolog									X			X	13
XP_395299.2	translationally-controlled tumor protein homolog									X			X	7
XP_396769.2	PREDICTED: chitinase-like protein Idgf4-like									X	X		X	5,18
XP_397188.3	PREDICTED: antithrombin-III									X	X		X	5,18
XP_397512.1	uncharacterized protein LOC408608	X	X		X	X	X	X	X	X		X	X	4,5,6,7,8,15,18,20
XP_623069.1	PREDICTED: venom protease									X	X		X	18
XP_623191.1	PREDICTED: similar to ergic53 CG6822-PA, isoform A isoform 1									X	X		X	7
XP_623210.1	PREDICTED: similar to glucocerebrosidase precursor									X	X		X	15,17
XP_623268.1	PREDICTED: similar to glucocerebrosidase precursor isoform 2									X	X		X	6
XP_623329.1	PREDICTED: similar to major royal jelly protein MRJP5									X	X		X	6
XP_623443.2	glucose dehydrogenase [FAD, quinone] isoform X1									X			X	7,15,17
XP_623499.1	uncharacterized protein LOC551098			X	X			X
XP_623603.1	neutral alpha-glucosidase AB isoform X2									X			X	7
XP_623663.1	pancreatic triacylglycerol lipase isoform X1								X				X	4
XP_623670.3	lysosomal Pro-X carboxypeptidase									X			X	18
XP_623682.2	PREDICTED: similar to translation elongation factor 1-gamma isoform 2									X	X		X	7
XP_624044.2	PREDICTED: similar to Ferritin 1 heavy chain homologue CG2216-PE, isoform E									X	X		X	6,7
XP_624076.1	ferritin heavy polypeptide-like 17					X		X	X	X		X	X	4,6,18
XP_624201.2	PREDICTED: major royal jelly protein 1-like									X	X		X	6
XP_624302.1	PREDICTED: protein CREG1									X	X		X	8,18
XP_624403.2	importin-9 isoform X1						X	X				X
XP_624536.2	uncharacterized protein LOC552154								X				X	4
XP_624628.3	PREDICTED: lysosomal alpha-mannosidase-like									X	X		X	18
XP_624638.4	staphylococcal nuclease domain-containing protein 1									X			X	7
XP_624662.1	PREDICTED: similar to Glutathione S transferase S1 CG8938-PA, isoform A, partial									X	X		X	9,10,16
XP_624700.1	histone H2A								X				X	20
XP_624821.1	60S ribosomal protein L3									X			X	7
XP_624943.3	40S ribosomal protein S7									X			X	7
XP_625189.3	laccase-5	X	X		X	X	X	X	X			X	X	4,20
References
1	Borutinskaite V, Treigyte G, Čeksteryte V, Kurtinaitiene B, Navakauskiene R. Proteomic identification and enzymatic activity of buckwheat (Fagopyrum esculentum) honey based on different assays. Journal of Food & Nutrition Research. 2018;57(1).
2	Chua LS, Lee JY, Chan GF. Characterization of the Proteins in Honey. Analytical Letters. 2015;48(4):697-709.
3	Di Girolamo F, D'Amato A, Righetti PG. Assessment of the floral origin of honey via proteomic tools. Journal of proteomics. 2012;75(12):3688-93.
4	Erban T, Shcherbachenko E, Talacko P, Harant K. The unique protein composition of honey revealed by comprehensive proteomic analysis: Allergens, venom-like proteins, antibacterial properties, royal jelly proteins, serine proteases, and their inhibitors. Journal of natural products. 2019;82(5):1217-26.
5	Fujita T, Kozuka-Hata H, Ao-Kondo H, Kunieda T, Oyama M, Kubo T. Proteomic analysis of the royal jelly and characterization of the functions of its derivation glands in the honeybee. Journal of proteome research. 2012;12(1):404-11.
6	Furusawa T, Rakwal R, Nam HW, Shibato J, Agrawal GK, Kim YS, et al. Comprehensive royal jelly (RJ) proteomics using one-and two-dimensional proteomics platforms reveals novel RJ proteins and potential phospho/glycoproteins. Journal of proteome research. 2008;7(8):3194-229.
7	Han B, Li C, Zhang L, Fang Y, Feng M, Li J. Novel royal jelly proteins identified by gel-based and gel-free proteomics. J Agric Food Chem. 2011;59(18):10346-55.
8	Han B, Fang Y, Feng M, Lu X, Huo X, Meng L, et al. In-depth phosphoproteomic analysis of royal jelly derived from western and eastern honeybee species. J Proteome Res. 2014;13(12):5928-43.
9	Li J, Wang T, Zhang Z, Pan Y. Proteomic analysis of royal jelly from three strains of western honeybees (Apis mellifera). J Agric Food Chem. 2007;55(21):8411-22.
10	Li JK, Feng M, Zhang L, Zhang ZH, Pan YH. Proteomics analysis of major royal jelly protein changes under different storage conditions. J Proteome Res. 2008;7(8):3339-53.
11	Rosmilah M, Shahnaz M, Patel G, Lock J, Rahman D, Masita A, et al. Characterization of major allergens of royal jelly Apis mellifera. Trop Biomed. 2008;25(3):243-51.
12	Rossano R, Larocca M, Polito T, Perna AM, Padula MC, Martelli G, et al. What are the proteolytic enzymes of honey and what they do tell us? A fingerprint analysis by 2-D zymography of unifloral honeys. PloS one. 2012;7(11):e49164-e.
13	Santos KS, dos Santos LD, Mendes MA, de Souza BM, Malaspina O, Palma MS. Profiling the proteome complement of the secretion from hypopharyngeal gland of Africanized nurse-honeybees (Apis mellifera L.). Insect Biochem Mol Biol. 2005;35(1):85-91.
14	Scarselli R, Donadio E, Giuffrida MG, Fortunato D, Conti A, Balestreri E, et al. Towards royal jelly proteome. Proteomics. 2005;5(3):769-76.
15	Schonleben S, Sickmann A, Mueller MJ, Reinders J. Proteome analysis of Apis mellifera royal jelly. Anal Bioanal Chem. 2007;389(4):1087-93.
16	Yu F, Mao F, Jianke L. Royal jelly proteome comparison between A. mellifera ligustica and A. cerana cerana. J Proteome Res. 2010;9(5):2207-15.
17	Zhang L, Fang Y, Li R, Feng M, Han B, Zhou T, et al. Towards posttranslational modification proteome of royal jelly. J Proteomics. 2012;75(17):5327-41.
18	Zhang L, Han B, Li R, Lu X, Nie A, Guo L, et al. Comprehensive identification of novel proteins and N-glycosylation sites in royal jelly. BMC genomics. 2014;15(1):135.
19	Erban T, Shcherbachenko E, Talacko P, Harant K. A single honey proteome dataset for identifying adulteration by foreign amylases and mining various protein markers natural to honey. Journal of Proteomics. 2021;239:104157.
20	Bong J, Middleditch M, Loomes KM, Stephens JM. Proteomic analysis of honey. Identification of unique peptide markers for authentication of NZ mānuka (Leptospermum scoparium) honey. Food Chemistry. 2021;350:128442.
