# Supplementary material for: Quantitative comparison of manuka and clover honey proteomes with royal jelly
Source: PLoS One. 2023 Feb 10;18(2):e0272898. doi: 10.1371/journal.pone.0272898 (PMC9916596; doi:10.1371/journal.pone.0272898)
Supplement: S1 Data — (XLSX) [file pone.0272898.s002.xlsx]

## Sheet: Sheet1
Comparison	Protein	Protein Description	Log2 Fold Change	Log2 Min	Log2 Max	Fold Change	Min Fold Change	Max Fold Change	Adjusted P-Value	Mean Proportional Intensity	group_order	function
M_vs_R	NP_001011574.1	glucose oxidase [Apis mellifera]	3.20903	2.82054	3.60554	9.24727	7.06426	12.1724	0.0001	0.0311707	35	Oxidoreductases
M_vs_R	NP_001011579.1	major royal jelly protein 1 precursor [Apis mellifera]	-0.0597852	-0.192407	0.0647351	0.959407	0.875144	1.04589	0.309269	0.475061	1	MRJPs
M_vs_R	NP_001011580.1	major royal jelly protein 2 precursor [Apis mellifera]	-2.09916	-2.50915	-1.58129	0.233394	0.175659	0.334182	0.00059994	0.00963428	3	MRJPs
M_vs_R	NP_001011598.1	alpha-amylase precursor [Apis mellifera]	3.02842	2.67195	3.39412	8.15918	6.37288	10.5131	0.0001	0.0142379	27	Glycosidases
M_vs_R	NP_001011599.1	major royal jelly protein 5 precursor [Apis mellifera]	2.03243	1.74531	2.35899	4.09094	3.35267	5.13013	0.0001	0.0320101	9	MRJPs
M_vs_R	NP_001011601.1	major royal jelly protein 3 precursor [Apis mellifera]	-0.182696	-0.300465	-0.0604411	0.881055	0.811991	0.958971	0.00219978	0.181278	5	MRJPs
M_vs_R	NP_001011608.1	alpha-glucosidase precursor [Apis mellifera]	5.99289	5.68015	6.25122	63.6853	51.2739	76.1739	0.0001	0.0927769	25	Glycosidases
M_vs_R	NP_001011610.1	major royal jelly protein 4 precursor [Apis mellifera]	-0.765428	-1.11377	-0.341277	0.588279	0.462085	0.789342	0.0137986	0.00144298	7	MRJPs
M_vs_R	NP_001011616.2	defensin-1 preproprotein [Apis mellifera]	-1.30118	-1.96174	-0.624378	0.405795	0.256718	0.648699	0.019698	0.000445756	53	Immune response
M_vs_R	NP_001011622.1	major royal jelly protein 6 precursor [Apis mellifera]	-0.177993	-0.477017	0.228434	0.883932	0.718462	1.17156	0.30397	0.0135683	11	MRJPs
M_vs_R	NP_001012431.1	icarapin-like precursor [Apis mellifera]	-2.54481	-2.9209	-2.13213	0.171371	0.132045	0.22812	0.00279972	0.00231203	57	Allergen
M_vs_R	NP_001014429.1	major royal jelly protein 7 precursor [Apis mellifera]	-1.75982	-1.99597	-1.46618	0.295286	0.250699	0.361939	0.00709929	0.0334331	13	MRJPs
M_vs_R	NP_001019868.1	major royal jelly protein 9 precursor [Apis mellifera]	-0.0601963	-0.769147	0.595952	0.959134	0.586764	1.51147	0.846315	0.0030177	15	MRJPs
M_vs_R	NP_001107670.1	apolipophorin-III-like protein precursor [Apis mellifera]	-4.63242	-5.21169	-3.84039	0.0403184	0.0269851	0.0698115	0.0147985	0.000661137	55	Lipid transport
M_vs_R	XP_003251148.1	glucose dehydrogenase [FAD, quinone] [Apis mellifera]	0.679106	0.00619176	1.38897	1.60115	1.0043	2.61892	0.125087	0.0044647	39	Oxidoreductases
M_vs_R	XP_006558902.1	carboxypeptidase Q [Apis mellifera]	0.443583	-0.0418093	0.999079	1.35998	0.971436	1.99872	0.109289	0.00261423	49	Peptidases
M_vs_R	XP_006560325.2	uncharacterized protein LOC102655185 isoform X4 [Apis mellifera]	1.92967	1.42298	2.46484	3.80968	2.68139	5.52064	0.00129987	0.0011836	61	Uncharacterized
M_vs_R	XP_006560620.1	venom serine protease Bi-VSP [Apis mellifera]	1.39178	1.01233	1.80519	2.62403	2.01717	3.49475	0.0001	0.00319197	47	Peptidases
M_vs_R	XP_006563421.1	chymotrypsin inhibitor-like [Apis mellifera]	1.60957	1.07709	2.17504	3.05161	2.10977	4.516	0.0001	0.00260568	51	Peptidase inhibitors
M_vs_R	XP_006567694.1	glucose dehydrogenase [FAD, quinone] isoform X1 [Apis mellifera]	-0.203496	-0.429067	0.0397373	0.868443	0.742742	1.02793	0.0582942	0.00126808	41	Oxidoreductases
M_vs_R	XP_006570610.1	glucosylceramidase-like isoform X2 [Apis mellifera]	-2.652	-2.94963	-2.31186	0.1591	0.129441	0.201401	0.0001	0.00413919	31	Glycosidases
M_vs_R	XP_016770320.2	esterase B1 [Apis mellifera]	2.91158	2.57172	3.2468	7.5244	5.94519	9.4926	0.0001	0.0109847	45	Esterases
M_vs_R	XP_026298038.1	uncharacterized protein LOC413627 [Apis mellifera]	-0.086897	-0.37132	0.19833	0.941546	0.773075	1.14737	0.510149	0.00539558	63	Uncharacterized
M_vs_R	XP_026299315.1	major royal jelly protein 2 isoform X1 [Apis mellifera]	1.96388	1.25344	2.68033	3.90109	2.38408	6.41005	0.00019998	0.00041652	17	MRJPs
M_vs_R	XP_026299316.1	major royal jelly protein 5 isoform X1 [Apis mellifera]	-1.37323	-1.76883	-1.00896	0.386025	0.293448	0.496904	0.00059994	0.00914283	21	MRJPs
M_vs_R	XP_026299317.1	major royal jelly protein 4 isoform X1 [Apis mellifera]	-1.48533	-2.13033	-0.770428	0.357167	0.228405	0.586243	0.00439956	0.000519066	19	MRJPs
M_vs_R	XP_026299638.1	lipase member H-A [Apis mellifera]	3.34074	2.8612	3.84925	10.1312	7.2662	14.4125	0.0001	0.0155567	43	Esterases
M_vs_R	XP_393161.3	lysozyme [Apis mellifera]	-4.35666	-5.01617	-3.45675	0.0488107	0.0309018	0.0910784	0.00549945	7.3e-06	33	Glycosidases
M_vs_R	XP_393208.1	putative glucosylceramidase 4 [Apis mellifera]	2.16983	1.85522	2.49251	4.49969	3.61806	5.62757	0.0001	0.00406759	29	Glycosidases
M_vs_R	XP_397512.1	uncharacterized protein LOC408608 [Apis mellifera]	4.13102	3.8874	4.36544	17.5211	14.7987	20.6124	0.0001	0.0335184	59	Uncharacterized
M_vs_R	XP_625189.3	laccase-5 [Apis mellifera]	1.22176	0.903097	1.56679	2.33232	1.87008	2.96245	0.0001	0.00174265	37	Oxidoreductases
M_vs_R	NP_001011582.1	apisimin precursor [Apis mellifera]	-3.44468	-4.53839	-2.3699	0.0918436	0.0430338	0.193459	0.0513949	0.00195822	23	MRJPs
C_vs_R	NP_001011574.1	glucose oxidase [Apis mellifera]	3.04435	2.47882	3.67753	8.24976	5.57441	12.7952	0.00169983	0.027902	36	Oxidoreductases
C_vs_R	NP_001011579.1	major royal jelly protein 1 precursor [Apis mellifera]	-0.335456	-0.486328	-0.159906	0.792534	0.71384	0.895084	0.0833917	0.443746	2	MRJPs
C_vs_R	NP_001011580.1	major royal jelly protein 2 precursor [Apis mellifera]	-1.70147	-2.27934	-1.10994	0.307473	0.205991	0.463313	0.00039996	0.0168468	4	MRJPs
C_vs_R	NP_001011598.1	alpha-amylase precursor [Apis mellifera]	4.23447	3.53512	4.91842	18.8236	11.5925	30.2408	0.00059994	0.011216	28	Glycosidases
C_vs_R	NP_001011599.1	major royal jelly protein 5 precursor [Apis mellifera]	0.930963	0.565411	1.33837	1.90655	1.47981	2.52865	0.0009999	0.0298293	10	MRJPs
C_vs_R	NP_001011601.1	major royal jelly protein 3 precursor [Apis mellifera]	-0.425956	-0.66155	-0.20203	0.744346	0.632199	0.869326	0.00959904	0.141166	6	MRJPs
C_vs_R	NP_001011608.1	alpha-glucosidase precursor [Apis mellifera]	7.11137	6.47622	7.69443	138.272	89.0299	207.135	0.00159984	0.0649655	26	Glycosidases
C_vs_R	NP_001011610.1	major royal jelly protein 4 precursor [Apis mellifera]	1.06753	0.287382	1.84775	2.09583	1.22042	3.59939	0.0611939	0.00799245	8	MRJPs
C_vs_R	NP_001011616.2	defensin-1 preproprotein [Apis mellifera]	0.244307	-0.510903	0.947149	1.18452	0.701783	1.92806	0.475752	0.00196785	54	Immune response
C_vs_R	NP_001011622.1	major royal jelly protein 6 precursor [Apis mellifera]	5.0072	4.26338	5.7277	32.16	19.2046	52.9919	0.0049995	0.0158313	12	MRJPs
C_vs_R	NP_001012431.1	icarapin-like precursor [Apis mellifera]	-0.583759	-1.18401	0.0745153	0.667223	0.440127	1.05301	0.060394	0.00427641	58	Allergen
C_vs_R	NP_001014429.1	major royal jelly protein 7 precursor [Apis mellifera]	-1.38518	-1.81357	-1.05843	0.382841	0.284486	0.480155	0.0009999	0.0331187	14	MRJPs
C_vs_R	NP_001019868.1	major royal jelly protein 9 precursor [Apis mellifera]	1.54553	0.959035	2.15014	2.91911	1.94401	4.4387	0.00039996	0.0021252	16	MRJPs
C_vs_R	NP_001107670.1	apolipophorin-III-like protein precursor [Apis mellifera]	-2.86104	-3.66583	-1.75223	0.137639	0.078791	0.296842	0.0153985	0.00132128	56	Lipid transport
C_vs_R	XP_003251148.1	glucose dehydrogenase [FAD, quinone] [Apis mellifera]	3.86397	3.42306	4.2567	14.5603	10.7262	19.1159	0.00139986	0.00610836	40	Oxidoreductases
C_vs_R	XP_006558902.1	carboxypeptidase Q [Apis mellifera]	1.42864	0.606851	2.25775	2.69193	1.52293	4.78247	0.00049995	0.00215666	50	Peptidases
C_vs_R	XP_006560325.2	uncharacterized protein LOC102655185 isoform X4 [Apis mellifera]	3.55553	2.53508	4.4499	11.7577	5.79609	21.8551	0.0861914	0.000401822	62	Uncharacterized
C_vs_R	XP_006560620.1	venom serine protease Bi-VSP [Apis mellifera]	4.00262	3.13725	4.99175	16.0291	8.79848	31.8176	0.00229977	0.00383364	48	Peptidases
C_vs_R	XP_006563421.1	chymotrypsin inhibitor-like [Apis mellifera]	2.19901	1.40994	3.13437	4.59163	2.65726	8.78093	0.00059994	0.0075345	52	Peptidase inhibitors
C_vs_R	XP_006567694.1	glucose dehydrogenase [FAD, quinone] isoform X1 [Apis mellifera]	2.84707	2.19448	3.41579	7.19536	4.57725	10.6723	0.0210979	0.00144528	42	Oxidoreductases
C_vs_R	XP_006570610.1	glucosylceramidase-like isoform X1 [Apis mellifera]	-1.49691	-1.85324	-1.06834	0.354312	0.27677	0.476868	0.00089991	0.00389687	32	Glycosidases
C_vs_R	XP_016770320.2	esterase B1 [Apis mellifera]	2.02664	-0.502086	6.16511	4.07454	0.706085	71.7603	0.126687	0.0347371	46	Esterases
C_vs_R	XP_026298038.1	uncharacterized protein LOC413627 [Apis mellifera]	-0.172165	-0.570799	0.252754	0.88751	0.673244	1.19148	0.320268	0.00677141	64	Uncharacterized
C_vs_R	XP_026299315.1	major royal jelly protein 2 isoform X1 [Apis mellifera]	-3.33504	-4.18975	-2.48109	0.099095	0.0547974	0.179109	0.00019998	0.00180505	18	MRJPs
C_vs_R	XP_026299316.1	major royal jelly protein 5 isoform X1 [Apis mellifera]	0.652131	-0.152178	1.27295	1.57149	0.899891	2.41655	0.116788	0.0140312	22	MRJPs
C_vs_R	XP_026299317.1	major royal jelly protein 4 isoform X1 [Apis mellifera]	-0.286229	-0.841461	0.37292	0.820043	0.558078	1.29497	0.273173	0.000959953	20	MRJPs
C_vs_R	XP_026299638.1	lipase member H-A [Apis mellifera]	4.68935	3.85723	5.52804	25.8009	14.4924	46.143	0.00089991	0.0253052	44	Esterases
C_vs_R	XP_393161.3	lysozyme [Apis mellifera]	0.295945	-0.511675	0.944598	1.22769	0.701408	1.92465	0.336466	0.000431805	34	Glycosidases
C_vs_R	XP_393208.1	putative glucosylceramidase 4 [Apis mellifera]	3.5148	2.99763	4.04652	11.4304	7.98688	16.5243	0.00019998	0.00514033	30	Glycosidases
C_vs_R	XP_397512.1	uncharacterized protein LOC408608 [Apis mellifera]	6.72551	5.82541	7.49869	105.823	56.7053	180.855	0.0134986	0.0513889	60	Uncharacterized
C_vs_R	XP_625189.3	laccase-5 [Apis mellifera]	3.99157	2.94815	4.98233	15.9067	7.71761	31.6105	0.0167983	0.00208671	38	Oxidoreductases
C_vs_R	NP_001011582.1	apisimin precursor [Apis mellifera]	-0.933673	-1.56133	-0.317128	0.523524	0.338838	0.802666	0.00669933	0.0115288	24	MRJPs
