# Supplementary material for: Quantitative comparison of manuka and clover honey proteomes with royal jelly
Source: PLoS One. 2023 Feb 10;18(2):e0272898. doi: 10.1371/journal.pone.0272898 (PMC9916596; doi:10.1371/journal.pone.0272898)
Supplement: S2 Data — (XLSX) [file pone.0272898.s003.xlsx]

## Sheet: M
entry no.	protein	protein probability	protein description	protein length	percent coverage	tot indep spectra	percent share of spectrum ids	peptides
1	NP_001011579.1	1	major royal jelly protein 1 precursor [Apis mellifera]	432	70.8	3844	19.06	CENPDNDR+CENPDNDRTPFK+EALPHVPIFDR+EYILVLSNK+FFDYDFGSDER+FFDYDFGSDERR+GEGLIVYHNSDDSFHR+IFVTMLR+IKEALPHVPIFDR+IMNANVNELILNTR+KVGDGGPLLQPYPDWSFAK+LLTFDLTTSQLLK+LSSLAVQSLDCNTNSDTMVYIADEK+LTSNTFDYD+LTSNTFDYDPK+LTSNTFDYDPKFTK+LWVLDSGLVNNTQPMCSPK+MQKMVNNDFNFDDVNFR+MVNNDFNFDDVNFR+NNYPSDIDQWHDK+NNYPSDIDQWHDKIFVTMLR+QDAILSGEYDYK+QVEIPHDVAVNATTGK+RQDAILSGEYDYK+SLPILHEWK+TSDYQQNDIHYEGVQNILDTQSSAK+TVAQSDETLQM…
2	NP_001011598.1	1	alpha-amylase precursor [Apis mellifera]	493	41	585	2.234	ANTYNFDYPQVPYTVK+CAVNNYNDPSNVR+DNPQILTYK+DQGPPNDGNGNILSPSIHDNICSNGWICEHR+DSLVFVDNHDTQR+EQFIDMVAR+GCSGFVAFNGDQYDLK+HMWPSDLR+IMSSFDFQSK+IYVDVIMNHMSGDR+MAVAFMLSHPFGTPR+NCELVGLHDLDQSQEYVR+QIYNMVR+RPWWER+YQPISYK+YSYEISNAFR
3	NP_001011599.1	1	major royal jelly protein 5 precursor [Apis mellifera]	598	44.8	1829	8.559	DCSGIVSAYK+ENMDMVAQNEETLQTVVAMK+FINNDYNFNEVNFR+GMTFVTVPR+GVPSSLNVISEK+IAIDKFDR+IDRMHTMDTMDTMDR+ILGANVNDLIMNTR+KLANSMNVIHEWK+LANSMNVIHEWK+LHVFDLNTSHQLK+LLQPYPDWSWANYK+LTSNTFDYDPK+MDRVDTMDTMDTMDR+MDTMDR+MDTMDTMDR+MMHLPQSNK+NYPFDVDQWR+QAAMQSGEYDHTK+QMNEYMMALSMK+SEYGANNVQYQGVQDIFNTESIAK+VDTMDTMDTMDR+YLDYDFGSDER
4	NP_001011608.1	1	alpha-glucosidase precursor [Apis mellifera]	567	56.3	1319	5.911	AFNNVPK+DSNGDGIGDIEGIK+DSNSSDFK+DVLDEFPQPK+EANLNTR+EDLIVYQVYPR+ENYQTMSR+ETEDNGSLYAILNFSNEEQIVDLK+FLDEPLSGETND+FLDEPLSGETNDPNK+FLDEPLSGETNDPNKTEYTLK+FRDVLDEFPQPK+GFDGFR+IYTHDIPETYNVVR+KLNMFYNNFNSDIK+KSPYFK+LNMFYNNFNSDIK+LVDNWMTYMPPSGIPNWVPGNHDQLR+MLNDNVFAFSR+NIEPYNNYYIWHPGK+NSFFNMFK+QAYYLHQFAPEQPDLNYYNPVVLDDMQNVLR+RGFDGFR+SISNNEQVK+TPFQWDDSVSAGFSSSSNTWLR+TVNLAAEK+VDALPYICEDMR+VNENYK+VPPTNWVGVFGGSA…
5	NP_001011610.1	1	major royal jelly protein 4 precursor [Apis mellifera]	464	49.4	814	2.32	CANFDNQDNNHYNHNHNQAR+IAIDEYER+LFAFDLNTSQLLK+LLQPYPDWSFAK+LWVLDSGLVNNTQPMCSPK+MSDQQENLTLK+NEDTLQMVVSMK+NEYLLALSDR+NTLIIYQNADDSFHR+QAAIQSGEYDR+QNIDVVAR+QNVPQSGR+QVEIPHDVATTGK+SENQGNDVQYER+TFLAVIR+VQDVFDSQLTVK+YEDCSGIVSAHK+YLDYDFDNDER+YLDYDFDNDERR+YNGVPSSLNVVSDK
6	NP_001011616.2	1	defensin-1 preproprotein [Apis mellifera]	95	47.4	13	0.049	DLWDKR+GQVNDSACAANCLSLGK+GVCICR+VTCDLLSFK+VTCDLLSFKGQVNDSACAANCLSLGKAGGHCEK
7	NP_001012431.1 XP_006563266.1	1	icarapin-like precursor [Apis mellifera];icarapin-like isoform X1 [Apis mellifera]	223	25.1	123	0.451	EQMAGILSR+IPEQGVVNWNK+NQGDVLTA+NVDTVLVLPSIER+SVESVEDFDNEIPK
8	NP_001019868.1	1	major royal jelly protein 9 precursor [Apis mellifera]	423	14.4	173	0.803	IAIDEWDR+ILNAPVNQLIR+NDGVPSSLNVISNK+NNVPIDVDR+QAAIQSGEYNYK+TFVTILR
9	XP_006560325.2 XP_026299763.1 XP_026299765.1 XP_026299771.1	1	uncharacterized protein LOC102655185 isoform X1 [Apis mellifera];uncharacterized protein LOC102655185 isoform X2 [Apis mellifera];uncharacterized protein LOC102655185 isoform X3 [Apis mellifera];uncharacterized protein LOC102655185 isoform X4 [Apis mellifera]	1203	3.6	112	0.267	GNTIFLQR+INNIINK+NFVNNILK+TMGFELK+YSLVDILETSK
10	XP_006560620.1	1	venom serine protease Bi-VSP [Apis mellifera]	353	25.5	227	0.973	DDDGAHPIQVEIEDK+IGDLDLSR+KDLYVVR+LIHPDYSTTTFVNDIAVLR+NYPFVAGWGSTETR+SSLNPSQPR+VLCAAYR+WLCGGSLISAR
11	XP_006563421.1	1	chymotrypsin inhibitor-like [Apis mellifera]	74	20.3	70	0.35	IECLEVCQPGCACIK
12	XP_006564021.2 XP_006564022.2 XP_006564024.2 XP_016766749.2 XP_026295518.1	1	cyclin-dependent kinase 12 isoform X1 [Apis mellifera];cyclin-dependent kinase 12 isoform X2 [Apis mellifera];cyclin-dependent kinase 12 isoform X5 [Apis mellifera];cyclin-dependent kinase 12 isoform X4 [Apis mellifera];cyclin-dependent kinase 12 isoform X3 [Apis mellifera]	1492	4.8	18	0.047	DASNASSENKPSTDNK+MLELDPEKR+NVQPEQMPAPQLPTWQDCHELWSK+RSISPSSSSGK
13	XP_006570610.1 XP_006570611.1 XP_006570612.1 XP_016768147.1 XP_026297212.1	1	glucosylceramidase-like isoform X2 [Apis mellifera];glucosylceramidase-like isoform X2 [Apis mellifera];glucosylceramidase-like isoform X2 [Apis mellifera];glucosylceramidase-like isoform X1 [Apis mellifera];glucosylceramidase-like isoform X2 [Apis mellifera]	511	13.3	35	0.125	AYTLDDYDDDATLQHFALAPEDVEYK+FFSAAWSAPTWMK+IFITDTIEIK+IPIGGTDFSTR+VVLGSWER
14	XP_016770320.2	1	esterase B1 [Apis mellifera]	553	32.4	222	1.142	AAFQTACK+AFPLGTDFSVPFAPIK+DLVATTNR+DNIAAFGGD+DNIAAFGGDPNR+DQLMVLEWVR+ELSVVLSDFIMK+GIPYASPPIGNR+GLFHQAIEQSGTSATYLYK+GPIDFAQR+HENAAGNAAMR+HPFNQFR+LDLQGPYEEVK+VTLFGESAGGASVNYHVLSEK+YLYVSMPITSDCNEISYANYFSLF
15	XP_026297848.1 XP_026297849.1 XP_026297850.1 XP_026297851.1 XP_026297852.1 XP_026297853.1	1	uncharacterized protein LOC724613 isoform X1 [Apis mellifera];uncharacterized protein LOC724613 isoform X2 [Apis mellifera];uncharacterized protein LOC724613 isoform X3 [Apis mellifera];uncharacterized protein LOC724613 isoform X4 [Apis mellifera];uncharacterized protein LOC724613 isoform X5 [Apis mellifera];uncharacterized protein LOC724613 isoform X6 [Apis mellifera]	1409	7.2	7	0.026	CLSVDDSPIETECPR+GIDISPSSSSSSSSSMIR+NCIKPNNSFLLQLETYQGILDAMKNK+RDSSPGGSSGHNNNNR+REGGDPFSAHVDR
16	XP_026298038.1	1	uncharacterized protein LOC413627 [Apis mellifera]	654	15.7	173	0.552	FDHSEGPHWDSHIQK+FDPVTK+FWGGTIGPEINDVVIPNQASLYR+HNSDLVIEPIIGR+IAFDLQK+IDSDLKPK+LIELPVTK+LYFVDIEAQK+SIPQVLSIVDNDR
17	XP_026299316.1	1	major royal jelly protein 5 isoform X1 [Apis mellifera]	364	50.3	470	1.982	DCSGIVSAYK+GDALIVYQNSDDSFHR+GMTFVTVPR+GVPSSLNVISK+IAIDKFDR+KLANSMNVIHEWK+LANSMNVIHEWK+LHVFDLNTSQQLK+LLQPYPDWSWANYK+LTSNTFDYDPK+MMAAGESFTAK+NYPFDVDQWR+QAAIQSGEYDHTK+QAAIQSGEYDHTKNYPFDVDQWR+SEYGANNVQYQGVQDIFNTESIAK+TLQMIISMK+YLDYDFGSDER
18	XP_026299317.1	1	major royal jelly protein 4 isoform X1 [Apis mellifera]	464	40.7	33	1.58	CANFDNQDNNHYNHNHNQAR+IAIDEYER+LWVLDSGLVNNTQPMCSPK+MSDQQENLTLK+NEDTLQMVVSMK+NEYLLALSDR+NTLIVYQNADDSFHR+QAAIQSGEYDR+QNIDVVAR+QNIPQSGR+QVEIPHDVATTGK+SENQGNDVQYER+TFLAVIR+VQDVFDSQLTVK+YEDCSGIVSAHK+YLDYDFGNDEK
19	XP_026299638.1	1	lipase member H-A [Apis mellifera]	304	9.5	131	0.59	FYAESVK+GLTGATFNPLR+NANLLISHMDK
20	XP_393208.1	1	putative glucosylceramidase 4 [Apis mellifera]	511	16	184	0.9	AAIEIGGK+ATQEQLIR+IPIGSTDFSTR+IYTYDDAPGDK+QPLYYAIK+TGGPTVVNNNLDAPIIVNPETDEFYK+TLLLTYDDNR
21	XP_397512.1	1	uncharacterized protein LOC408608 [Apis mellifera]	181	51.4	520	2.448	ASTPIENLIEIFDTIK+DAVELAIR+EAKSQIVAAR+EQVANALLEGSSDLIGALK+ETAVDALK+GFAAVAK+GNLGTVNLTK+LKLPTLSK+LPTLSK+SADNIVK+SQIVAAR
22	XP_623673.3	1	isocitrate dehydrogenase [NADP] cytoplasmic [Apis mellifera]	468	18.2	2	0.014	ETSTNPIASIFAWTR+LIDDMVAYAMK+NYDGDVQSDSVAQGYGSLGLMTSVLICPDGR+TFSNISSITMTKIQVGPVVDVLGDEMTR
23	XP_625189.3	1	laccase-5 [Apis mellifera]	645	9.5	140	0.482	IANDYLFFPQS+IPMGGYVIVR+IVTSTGER+QDINEVIQEHTER+TLIPINR+YDFVVK+YPGYYR
24a	NP_001011574.1	1	glucose oxidase [Apis mellifera]	615	30.4	733	3.381	AADFIK+AAEEAGFGVSEDLSGDR+AFITPFENR+ATGVNVLINGR+DLGVEFQK+DPLDPPVIWSNDLATEHDR+EDWGELLQLL+FPYQPPFAWK+IADLSAHDK+ITLNSKDPLDPPVIWSNDLATEHDR+LSEVSNWK+MGPSYD+MGPSYDPMAVVSPR+MSALNVQPTSK+NLGGTTLHHGMAYHR+PLDPPVIWSNDLATEHDR+SGGLMNVER+VADASVQPQVISGNPVASVNMVGER
24b	XP_003250229.1 XP_006563331.1 XP_016768126.1 XP_016768129.1 XP_026297783.1 XP_026297787.1 XP_026297795.1 rev_XP_006564183.2	0	glucose dehydrogenase [FAD, quinone] isoform X2 [Apis mellifera];glucose dehydrogenase [FAD, quinone] isoform X2 [Apis mellifera];glucose dehydrogenase [FAD, quinone] isoform X2 [Apis mellifera];glucose dehydrogenase [FAD, quinone] isoform X2 [Apis mellifera];glucose dehydrogenase [FAD, quinone] isoform X1 [Apis mellifera];glucose dehydrogenase [FAD, quinone] isoform X2 [Apis mellifera];glucose d…	601	0	0	0	AADFIK
25a	NP_001011580.1	1	major royal jelly protein 2 precursor [Apis mellifera]	452	63.7	2282	5.529	DEYMLVLSNR+DKTFVTILR+GDALIVYQNADDSFHR+IAIDKFDR+IKEELPHFVGSNKPVK+IKEELPHFVGSNKPVKDEYMLVLSNR+ILGANVK+ILGANVKELIR+IVNDDFNFDDVNFR+IVSAFK+LHVFDLK+LLKPYPDWSFAEFK+LTSNTFDYD+LTSNTFDYDPR+LWVLDSGLVNR+MQKIVNDDFNFDDVNFR+MTIDGESFTLK+NLEKSLNVIHEWK+NTHCVNNNQNDNIQNTNNQNDNNQK+NYPFDVDQWR+QAAIQSGEYDHTK+QAAIQSGEYDHTKNYPFDVDQWR+QNLEMVAQNDR+SLNVIHEWK+SQFGENNVQYQGSEDILNTQSLAK+TFVTILR+TLQMIAGMK+TVPVCAPK+YDGVPSTLNVISGK+Y…
25b	XP_026299315.1	1	major royal jelly protein 2 isoform X1 [Apis mellifera]	452	63.7	2121	4.983	DEYMLVLSNR+DKTFVTILR+GDALIVYQNADDSFHR+IAIDKFDR+IKEELPHFVGSNKPVK+IKEELPHFVGSNKPVKDEYMLVLSNR+ILGANVK+ILGANVKELIR+IVNDDFNFDDVNFR+IVSAFK+LHVFDLK+LLKPYPDWSFAEFK+LTSNTFDYDPR+LWVLDSGLVNR+MQKIVNDDFNFDDVNFR+MTIDGESFTLK+NLEKSLNVIHEWK+NTHCVNNNQNDNIQNTNNQNDNNQK+NYPFDVDQWR+QAAIQSGEYDHTK+QAAIQSGEYDHTKNYPFDVDQWR+QNLEMVAQNDR+SLNVIHEWK+SQFGENNVQYQGSEDILNTQSLAK+TFVTILR+TLQMIAGMK+TVPVCAPK+YDGVPSTLNVISDK+YDGVPSTLNVI…
25c	XP_006564997.2 XP_006564998.2	0	carnosine N-methyltransferase isoform X1 [Apis mellifera];carnosine N-methyltransferase isoform X2 [Apis mellifera]	398	0	36	0	IVSAFK
26a	NP_001011601.1	1	major royal jelly protein 3 precursor [Apis mellifera]	544	55.5	1849	9.241	DAAIKSGEFDHTK+DKTFVTIER+ESFDVVAQNEETLQMIVSMK+GEGLIMYQNSDDSFHR+GGPLLRPYPDWSFAK+HIDFDFGSDER+HIDFDFGSDERR+IAVDKFDR+IINNDFNFNDVNFR+ILGANVDDLMR+IMENLPQSGR+INDPEGNEYMLALSNR+LLTFDLK+LTSNTFDYDPR+LTVAGESFTVK+LWVLDSGLVNNNQPMCSPK+MQKIINNDFNFNDVNFR+NNGVPSSLNVVTNK+NYPFDVDR+QNDNQNNQNDNNR+SANNLAHSMK+SGEFDHTK+TFVTIER+TNTMVYIADEK+TNTMVYIADEKGEGLIMYQNSDDSFHR+VIYEWK+YEDCSGIVSAFK+YHNQNAGNQNADNQNADNQNANNQNADNQNANK
26b	NP_001011622.1	1	major royal jelly protein 6 precursor [Apis mellifera]	437	43.5	476	2.103	DCSGIVSAYK+GDALIIYQNSDDSFHR+IAIDKFDR+IIQNLAYSGR+ILGANVNNLIK+IVNNDFNFDEVNFR+LLAFDLNTSK+NEYMLALSNR+NLEHSMNVIHEWK+QAAIQSGEYDYTK+QNMDMVAQNEK+SQYEENNIEYEGIQDIFNTQSSAK+TFDNDLR+TFLAVIR+YDGVPSSLNVISEK+YIDYDFGSDEK+YIDYDFGSDEKR
26c	NP_001011564.1	0.0097	major royal jelly protein 8 precursor [Apis mellifera]	416	0	54	0.001	VIYEWK+YIDYDFGSDEK+YIDYDFGSDEKR
27a	NP_001014429.1	1	major royal jelly protein 7 precursor [Apis mellifera]	443	40.6	907	4.21	ENTDMVAQNEETLQMIVGMK+GDGLIVYQNSDDSFHR+ILIGGVSDLLENTR+ILNNDLNFNDINFR+LLQPYPDWSWTK+LLVFDLNSSQLIK+LTSNTFNYD+LTSNTFNYDPR+NYPFDVDQWR+QAAIQSDEYDHTK+QAAIQSDEYDHTKNYPFDVDQWR+QVDIPHEIAVNTTTEQGR+TFVTVLR+VMHEWK+YDGVPSSLNVISEK+YIDYDFGSEEK+YIDYDFGSEEKR
27b	XP_026298500.1 XP_026298501.1 XP_026298502.1 XP_026298503.1	0	probable phospholipid-transporting ATPase IF isoform X1 [Apis mellifera];probable phospholipid-transporting ATPase IF isoform X2 [Apis mellifera];probable phospholipid-transporting ATPase IF isoform X3 [Apis mellifera];probable phospholipid-transporting ATPase IF isoform X4 [Apis mellifera]	1099	0	0	0	TFVTVLR
28a	XP_003251148.1 XP_003251149.1 XP_394209.2	1	glucose dehydrogenase [FAD, quinone] [Apis mellifera];glucose dehydrogenase [FAD, quinone] [Apis mellifera];glucose dehydrogenase [FAD, quinone] [Apis mellifera]	625	23.2	263	1.295	AFLNTDILK+AMGTLDNGQR+DYDTWENIGNPGWNYEQVLPYFR+GADIIK+ITLDNNQSVQVR+LNNPDEYPR+MGIPTLVDLPVGK+QDWGVK+SLSCAPEFIAK+VHGVQNLR+VIDASIMPEVTSGNTNAPTMMIAEK+YGTDYCGTDGPMR
28b	XP_392145.3	0	glucose dehydrogenase [FAD, quinone] [Apis mellifera]	621	0	0	0	GADIIK+ILFEGER+VENQEEACLSQVDK
28c	XP_394210.5	0	glucose dehydrogenase [FAD, quinone] [Apis mellifera]	622	0	0	0	GADIIK+VLGTLDEGR
29a	XP_006558902.1 XP_006558903.1 XP_393632.2	1	carboxypeptidase Q [Apis mellifera];carboxypeptidase Q [Apis mellifera];carboxypeptidase Q [Apis mellifera]	479	20.5	117	0.534	ADTMLVENSDSLDK+EIDSYEIIAR+GEESATLLSPR+IPVASITVEDATLLR+IVVYNQEFVSYGETVR+LSGSQPLER+NELIIINLK+NVVADFR+SIDYVLK
29b	XP_026297267.1 XP_026297268.1	0	CD109 antigen isoform X1 [Apis mellifera];CD109 antigen isoform X2 [Apis mellifera]	1480	0	0	0	SIDYVLK+YMEIGYQR
30a	XP_006567694.1 XP_016767722.1 XP_623443.2	1	glucose dehydrogenase [FAD, quinone] isoform X1 [Apis mellifera];glucose dehydrogenase [FAD, quinone] isoform X2 [Apis mellifera];glucose dehydrogenase [FAD, quinone] isoform X1 [Apis mellifera]	636	12.1	30	0.093	EEVSLLCQR+FEPVEPAEYYYDFIVVGGGTAGSVVASR+MAVVDPR+SDWGGAPAK+VHGVDGLR+VTSGNTAAPAIMIGER
30b	XP_006565513.1	0.0013	glucose dehydrogenase [FAD, quinone] [Apis mellifera]	639	0	8	0.007	RENAAMAFLSPAK+VHGVDGLR
30c	XP_026301320.1	0	glucose dehydrogenase [FAD, quinone] [Apis mellifera]	634	0	0	0	MAVVDPR+MGNVGWGYEDVLAYFK+YYTMTIYHPSGTCKMGPASDKMAVVDPR
31a	XP_016769016.1	1	chitinase-like protein Idgf4 isoform X2 [Apis mellifera]	438	10	60	0.14	EGDYPAPIYESYGR+LTESAVGR+VPQDNVDSTAR+YLVLTETSQSR
31b	XP_016769017.1	0	chitinase-like protein EN03 isoform X1 [Apis mellifera]	444	0	30	0	EGDYPAPIYESYGR+LTESAVGR+YLVLTETSQSR
32	XP_006563085.2 XP_006563086.2 XP_006563088.2 XP_006563090.2 XP_006563091.2 XP_026300995.1	0.9999	uncharacterized protein LOC100577050 isoform X2 [Apis mellifera];uncharacterized protein LOC100577050 isoform X3 [Apis mellifera];uncharacterized protein LOC100577050 isoform X3 [Apis mellifera];uncharacterized protein LOC100577050 isoform X3 [Apis mellifera];uncharacterized protein LOC100577050 isoform X3 [Apis mellifera];uncharacterized protein LOC100577050 isoform X1 [Apis mellifera]	620	7.6	5	0.027	HEVEANLIGAELMFEQMGYK+KSSSFDLMDSNR+LIELDMPVSVANYDK
33a	XP_026297660.1 XP_026297661.1 XP_026297662.1 XP_026297663.1 XP_026297664.1	0.9998	protein furry isoform X1 [Apis mellifera];protein furry isoform X2 [Apis mellifera];protein furry isoform X3 [Apis mellifera];protein furry isoform X4 [Apis mellifera];protein furry isoform X5 [Apis mellifera]	3250	3.2	7	0.022	ECLVNLLTTCGQR+EGWGTAEATEMVLNNLFYITAK+LENLGTVMTLYSRR+MLPENK+MLSTLMNAAK+QSSMASSTEEVSGANNDLSGGSR+RTSSSPDSLSAERGDNK
33b	XP_026297665.1	0.3132	protein furry isoform X6 [Apis mellifera]	3201	3.3	6	0.002	CASPDLSLSSSPDSLSAER+ECLVNLLTTCGQR+EGWGTAEATEMVLNNLFYITAK+LENLGTVMTLYSRR+MLPENK+MLSTLMNAAK+QSSMASSTEEVSGANNDLSGGSR
34a	NP_001229316.1 XP_026295732.1 XP_026295734.1	0.9998	filamin-like [Apis mellifera];filamin-like isoform X2 [Apis mellifera];filamin-like isoform X4 [Apis mellifera]	2227	3.4	3	0.014	NQISVGSSSEVQLPGK+NRVRAYGPGIEPTGPVIGAPANFTVETFSAGK+TDFIIDTCNAGSGALCVTVDGPSK+TGQKTDFIIDTCNAGSGALCVTVDGPSK
34b	XP_026295731.1 XP_026295733.1 XP_026295735.1 XP_026295736.1 XP_026295737.1 XP_026295738.1	0	filamin-like isoform X1 [Apis mellifera];filamin-like isoform X3 [Apis mellifera];filamin-like isoform X5 [Apis mellifera];filamin-like isoform X6 [Apis mellifera];filamin-like isoform X6 [Apis mellifera];filamin-like isoform X6 [Apis mellifera]	2432	0	1	0	NQISVGSSSEVQLPGK+TDFIIDTCNAGSGALCVTVDGPSK+TGQKTDFIIDTCNAGSGALCVTVDGPSK
35	XP_006560008.2 XP_026301462.1 XP_026301463.1 XP_026301464.1	0.9997	vinculin isoform X4 [Apis mellifera];vinculin isoform X1 [Apis mellifera];vinculin isoform X2 [Apis mellifera];vinculin isoform X3 [Apis mellifera]	1035	2.2	2	0.013	MVAAGGSGGNK+MVAAGGSGGNKK+QDPYSGPAR
36	rev_XP_006572082.1	0.9997	acidic mammalian chitinase [Apis mellifera]	468	10.5	30	0.069	EDAGLWAPFEWDLDLGDFGFTR+TVNLVSK+VMESFGLHLENSGGVSIMVR
37a	XP_006560423.2 XP_006560424.2 XP_006560425.2 XP_006560427.2 XP_006560428.2 XP_006560429.2 XP_006560431.2 XP_006560432.2 XP_006560433.2 XP_006560434.2 XP_006560435.2 XP_016771268.2 XP_016771269.2 XP_016771270.2 XP_391976.5	0.9996	tensin-3 isoform X1 [Apis mellifera];tensin-3 isoform X2 [Apis mellifera];tensin-3 isoform X3 [Apis mellifera];tensin-3 isoform X6 [Apis mellifera];tensin-3 isoform X6 [Apis mellifera];tensin-3 isoform X7 [Apis mellifera];tensin-3 isoform X8 [Apis mellifera];tensin-3 isoform X9 [Apis mellifera];tensin-3 isoform X10 [Apis mellifera];tensin-1 isoform X11 [Apis mellifera];tensin-1 isoform X14 [Apis …	1696	3.8	4	0.014	ELDSWLNGAPNR+ETPLSPPPPSSSSVQTSPR+TPGVGADATTTGSGKGGGRVTEVMELCYVTER
37b	XP_016771271.2	0.3419	tensin-1 isoform X13 [Apis mellifera]	1494	3	3	0.002	ELDSWLNGAPNR+ETPLSPPPPSSSSVQTSPR+QATIGQDFATTMPR
38a	rev_XP_026296228.1 rev_XP_026296229.1 rev_XP_026296230.1 rev_XP_026296232.1 rev_XP_026296233.1	0.9997	microtubule-associated protein futsch isoform X1 [Apis mellifera];microtubule-associated protein futsch isoform X2 [Apis mellifera];microtubule-associated protein futsch isoform X3 [Apis mellifera];microtubule-associated protein futsch isoform X4 [Apis mellifera];microtubule-associated protein futsch isoform X5 [Apis mellifera]	6124	1.9	30	0.063	ADAVAGDK+AIDVTDR+AMAHPSAGK+ASTAGEVLAGAGSSVER+ASTAGEVLAGAGSSVERK+DEARRAGEMAAK+DSADTAETTADEVR+EPSDSK+NIDVNDPK+SDTYEAPSPPPTTATR+VEGSVEDAAHK
38b	rev_XP_026296234.1 rev_XP_026296235.1 rev_XP_026296236.1	0	ankyrin-3 isoform X6 [Apis mellifera];ankyrin-3 isoform X7 [Apis mellifera];ankyrin-3 isoform X8 [Apis mellifera]	1861	0	0	0	AMAHPSAGK+NIDVNDPK
39a	XP_026300046.1	0.9996	intersectin-1 isoform X8 [Apis mellifera]	1819	1.3	3	0.014	ATPQTPGMDPWTIQPR+KFMENEK+TPQTPGMD
39b	XP_026300039.1 XP_026300040.1 XP_026300041.1 XP_026300042.1 XP_026300043.1 XP_026300044.1 XP_026300045.1	0	intersectin-1 isoform X1 [Apis mellifera];intersectin-1 isoform X2 [Apis mellifera];intersectin-1 isoform X3 [Apis mellifera];intersectin-1 isoform X4 [Apis mellifera];intersectin-1 isoform X5 [Apis mellifera];intersectin-1 isoform X6 [Apis mellifera];intersectin-1 isoform X7 [Apis mellifera]	1883	0	0	0	ATPQTPGMDPWTIQPR+KFMENEK
40	XP_026295922.1 XP_026295923.1 XP_026295924.1 XP_026295925.1 XP_026295926.1	0.9995	protein dachsous isoform X1 [Apis mellifera];protein dachsous isoform X2 [Apis mellifera];protein dachsous isoform X3 [Apis mellifera];protein dachsous isoform X3 [Apis mellifera];protein dachsous isoform X3 [Apis mellifera]	3360	4.1	5	0.019	GPLNREEVSR+GSAEDDGEDEEIR+LDAESWTDTR+NEYHVEVPEGAKLDSQILQVTAVDLDTGNNAR+NGEIYYSIVGGNIGAKFALDPTSGALSMSNLDR+YALGQNSNDLFGIDAR
41	rev_XP_026301259.1 rev_XP_026301260.1 rev_XP_026301261.1 rev_XP_026301263.1 rev_XP_026301264.1 rev_XP_026301265.1 rev_XP_026301266.1 rev_XP_026301267.1 rev_XP_026301268.1 rev_XP_026301269.1 rev_XP_026301270.1 rev_XP_026301271.1 rev_XP_026301272.1 rev_XP_026301273.1 rev_XP_026301274.1 rev_XP_026301275.1 rev_XP_026301276.1	0.9984	histone-lysine N-methyltransferase 2C isoform X1 [Apis mellifera];histone-lysine N-methyltransferase 2C isoform X1 [Apis mellifera];histone-lysine N-methyltransferase 2C isoform X1 [Apis mellifera];histone-lysine N-methyltransferase 2C isoform X1 [Apis mellifera];histone-lysine N-methyltransferase 2C isoform X1 [Apis mellifera];histone-lysine N-methyltransferase 2C isoform X2 [Apis mellifera];his…	5948	1.2	11	0.025	CLPCSFGK+DDNVVTSDSPK+DEQLMESNAMEPK+DPMAPSNGTSQRR+QLEAADNEALENGSKR+SWVARPTADR
42	XP_026296056.1 XP_392669.1	0.9983	venom serine protease 34 isoform X2 [Apis mellifera];venom serine protease 34 isoform X1 [Apis mellifera]	403	13.6	18	0.073	GSESCVWTVSSDYR+IVGGMDTGVNEFPMMAGIVDADER+RPQDSTNCQCGWNNPSR
43	XP_396816.5	0.9975	mothers against decapentaplegic homolog 6 [Apis mellifera]	534	7.7	2	0.01	GASSGGAVGGGRGGGGGGGGGGGGGGGGGGGGGGSRISSSR+GGGGGGGGGGGGGGGGGGGGGGSR+GGGGGGGGGGGGGGGGGGGGGGSRISSSR
44	XP_026298461.1 XP_026298462.1	0.9971	furin-like protease 2 isoform X1 [Apis mellifera];furin-like protease 2 isoform X2 [Apis mellifera]	1346	5.7	4	0.015	KILHDCDPQCDPQGCYGKGPTQCIACK+LPGDTSSSSSFDSPPSSSQVGDESLDTAR+RECVPCPPGCATCDMSTCR
45	rev_XP_026295443.1 rev_XP_026295444.1 rev_XP_026295445.1 rev_XP_026295446.1 rev_XP_026295447.1 rev_XP_026295448.1 rev_XP_026295449.1 rev_XP_026295450.1	0.9965	uncharacterized protein LOC551170 isoform X1 [Apis mellifera];uncharacterized protein LOC551170 isoform X2 [Apis mellifera];uncharacterized protein LOC551170 isoform X3 [Apis mellifera];uncharacterized protein LOC551170 isoform X4 [Apis mellifera];uncharacterized protein LOC551170 isoform X5 [Apis mellifera];uncharacterized protein LOC551170 isoform X6 [Apis mellifera];uncharacterized protein LOC…	19495	1	7	0.02	CHSNPGCPSPNCPDIITPER+CIANAGCPSPECPRPTVSTDPQK+CMPPTGMFAPLCSCTAQENSVR+ENDYPDGILDPPCACAGAGNR+FANFSAMLTQTEPNQEWEK+FPPQTANSR+GFANYGR+HNHCISHAPCDK+LGCTGTCPDICK+SLECDSSVICEPR+SNPGCPSPVCPNLVQPEEPK+TNICAFYSPCESDSK
46	XP_026300273.1	0.9962	LOW QUALITY PROTEIN: uncharacterized protein LOC726709 [Apis mellifera]	2417	4.1	2	0.01	FGDSSPISLTEGGSLSDSGISDSGSEQELSER+GEGRNHGGPPNQHQEHPHR+KSDSSLEGVNGANHSAGSDGSSSNQQR+KSFNNSTSTLLEESIICHDGR
47	XP_006565834.1 XP_016771742.1 XP_016771744.1 XP_016771745.1 XP_016771746.1 XP_016771747.1 XP_016771748.1 XP_016771749.1 XP_016771750.1 XP_016771753.1 XP_026300786.1	0.996	uncharacterized protein LOC100576251 isoform X3 [Apis mellifera];uncharacterized protein LOC100576251 isoform X12 [Apis mellifera];uncharacterized protein LOC100576251 isoform X1 [Apis mellifera];zinc finger protein 236 isoform X2 [Apis mellifera];zinc finger protein 853 isoform X4 [Apis mellifera];uncharacterized protein LOC100576251 isoform X5 [Apis mellifera];uncharacterized protein LOC1005762…	1028	2.3	3	0.013	ASAAGLGGAGGAGGGGGMGNISER
48a	XP_016766855.1	0.9954	zinc finger protein 385B isoform X2 [Apis mellifera]	220	12.7	3	0.016	AVSSESVMNPGLNDPVTK+NIMASLEDTK+VSSESVMNPGLND
48b	XP_006568532.1 XP_006568533.1	0	zinc finger protein 385B isoform X2 [Apis mellifera];zinc finger protein 385B isoform X2 [Apis mellifera]	220	0	0	0	AVSSESVMNPGLNDPVTK+NIMASLEDTK
48c	XP_393566.3	0	zinc finger protein 385B isoform X1 [Apis mellifera]	241	0	0	0	NIMASLEDTK
49a	XP_001122458.2 XP_006569974.1 XP_026296443.1 XP_026296444.1	0.9781	venom acid phosphatase Acph-1 [Apis mellifera];venom acid phosphatase Acph-1 [Apis mellifera];venom acid phosphatase Acph-1 [Apis mellifera];venom acid phosphatase Acph-1 [Apis mellifera]	361	13	5	0.013	ENIWFR+NLVEETDEDVIQFEK+TVMSGQLVAAGLYPPSEEQR+VGQFFR
49b	XP_006569959.1 XP_026296694.1	0.7747	venom acid phosphatase Acph-1 [Apis mellifera];venom acid phosphatase Acph-1 [Apis mellifera]	361	10.2	4	0.008	ENIWFR+FPNCDNMCPLDEFK+VGQFFR+YENFLGEIYTK
50	XP_026301788.1 XP_026301789.1 XP_026301790.1 XP_026301791.1 XP_026301792.1 XP_026301793.1 XP_026301794.1	0.9938	golgin subfamily B member 1 isoform X1 [Apis mellifera];golgin subfamily B member 1 isoform X2 [Apis mellifera];golgin subfamily B member 1 isoform X3 [Apis mellifera];golgin subfamily B member 1 isoform X4 [Apis mellifera];golgin subfamily B member 1 isoform X5 [Apis mellifera];golgin subfamily B member 1 isoform X6 [Apis mellifera];golgin subfamily B member 1 isoform X7 [Apis mellifera]	3636	2.6	4	0.016	CEELTHELMQLLEER+ELVDLITTK+ESQLSVQASMEPQSDEFELR+IVNISMHGNGAIVEK+KQYEQSLMDANDQVTAMRQNADYLK+LEVGKASIEEK
51	XP_026301836.1	0.993	leucine-rich repeat serine/threonine-protein kinase 1 [Apis mellifera]	2460	1.7	3	0.014	EEDMGVAQPLPMSK+ITSPMITFQNSSGDK+TFLLSNSFTQMKK
52	XP_001121644.3 XP_016772550.2 XP_016772563.2 XP_016772567.2	0.9922	hyaluronan mediated motility receptor isoform X2 [Apis mellifera];probable DNA double-strand break repair Rad50 ATPase isoform X1 [Apis mellifera];probable DNA double-strand break repair Rad50 ATPase isoform X3 [Apis mellifera];probable DNA double-strand break repair Rad50 ATPase isoform X3 [Apis mellifera]	1000	8.6	2	0.009	DAEITRLSVTLEELRSSAETQESFGQSLQMELDR+EDLADVMK+LDKDCINEHR+LREAHQELEDSDRK+QTEVETQHR
53a	XP_016772113.1 XP_016772115.2 XP_026301213.1 XP_026301214.1 XP_026301215.1 XP_026301216.1 XP_026301217.1 XP_026301219.1 XP_026301220.1 XP_026301221.1	0.992	MAP kinase-activating death domain protein isoform X9 [Apis mellifera];MAP kinase-activating death domain protein isoform X3 [Apis mellifera];MAP kinase-activating death domain protein isoform X1 [Apis mellifera];MAP kinase-activating death domain protein isoform X1 [Apis mellifera];MAP kinase-activating death domain protein isoform X1 [Apis mellifera];MAP kinase-activating death domain protein i…	1821	4.4	2	0.01	DMIGMDQGPGEMMER+ESLTSHLSTLSVSSMK+LTSFDSESGRGGGTGSSEALSTDGGSIITNPAFR+STVSDSEVEQGNFSR
53b	XP_026301218.1	0	MAP kinase-activating death domain protein isoform X5 [Apis mellifera]	1904	0	0	0	DMIGMDQGPGEMMER+ESLTSHLSTLSVSSMK
54	XP_016772410.1 XP_016772411.1 XP_026301645.1	0.9913	uncharacterized protein LOC409952 isoform X1 [Apis mellifera];uncharacterized protein LOC409952 isoform X2 [Apis mellifera];uncharacterized protein LOC409952 isoform X3 [Apis mellifera]	2600	2.8	2	0.009	EMSRERSAPPVDHPSSNHSDNTATR+LETTPSMDETAAADAK+QLENETNDK+SGSVEPETKTGSSSTSTNVPR
55	XP_016771821.2 XP_016771822.2 XP_016771823.2 XP_016771824.2 XP_016771825.2 XP_016771826.2 XP_016771827.2 XP_016771828.2 XP_016771829.2 XP_016771830.2 XP_016771832.2 XP_016771833.2 XP_016771834.2 XP_026300698.1 XP_026300699.1 XP_026300700.1 XP_026300701.1 XP_026300702.1 XP_026300703.1	0.9887	liprin-beta-1 isoform X1 [Apis mellifera];liprin-beta-1 isoform X2 [Apis mellifera];liprin-beta-1 isoform X3 [Apis mellifera];liprin-beta-1 isoform X5 [Apis mellifera];liprin-beta-1 isoform X6 [Apis mellifera];liprin-beta-1 isoform X7 [Apis mellifera];liprin-beta-2 isoform X8 [Apis mellifera];liprin-beta-2 isoform X9 [Apis mellifera];kazrin isoform X10 [Apis mellifera];kazrin isoform X11 [Apis me…	1206	5.6	1	0.009	DCSPTLSPLNAFSRSMDNSSLSRSVEQLSSPLESEPR+GEVGSEDAALEDEAR+TFFHRGATDRSSVER
56	XP_026300991.1	0.9887	ferritin subunit [Apis mellifera]	224	17.4	16	0.076	FFFESATEER+FPLEAEIENWNSGYK+GQLTNINEDNVLLR
57a	XP_026301182.1 XP_026301183.1	0.9887	disintegrin and metalloproteinase domain-containing protein 10-like isoform X1 [Apis mellifera];disintegrin and metalloproteinase domain-containing protein 10-like isoform X2 [Apis mellifera]	1162	3.4	1	0.008	ADKQSSSAVVIGNSDK+EVDPSGPLATLR+SGCKDMSK
57b	XP_026298013.1 XP_026298014.1	0	disintegrin and metalloproteinase domain-containing protein 10 isoform X1 [Apis mellifera];disintegrin and metalloproteinase domain-containing protein 10 isoform X2 [Apis mellifera]	987	0	0	0	EVDPSGPLATLR
58	XP_016768886.2	0.9877	xanthine dehydrogenase [Apis mellifera]	1270	5.4	17	0.031	APGSTEGIAIIENIMEHIAK+LDNSEFHK+NIGSVAGNLMIK+RVDLIEDVGR+SVDIFNAENR+TGGSILER
59	XP_006558594.3 XP_026300536.1	0.9876	uncharacterized protein LOC100577569 [Apis mellifera];uncharacterized protein LOC100577569 [Apis mellifera]	1066	4.3	1	0.008	ASELFDSLTGSQKPSGYNNGVAGHAELR+ILDPVLRPYLNNLFNGTR
60	XP_006567514.2	0.9854	uncharacterized protein LOC726215 [Apis mellifera]	3279	2.4	3	0.012	CLTRPENVDIDER+DNDISNEVAIDNNK+DVSTNTSCELDPNARK+NPMLDNINASVDPR+YMELTQR+YSGMDLDHRLDEGSEK
61	XP_026298373.1 XP_026298374.1	0.9854	polyadenylate-binding protein-interacting protein 1 isoform X1 [Apis mellifera];polyadenylate-binding protein-interacting protein 1 isoform X2 [Apis mellifera]	508	8.7	1	0.009	IIIQQSINEGNFR+NPLGGDGSGDGDIER+VDSHVGHMVHSVHELR
62	NP_001071276.1 XP_006566310.1 XP_016770150.1	0.9816	adenylate cyclase 3 [Apis mellifera];adenylate cyclase 3 isoform X1 [Apis mellifera];adenylate cyclase 3 isoform X1 [Apis mellifera]	998	3.7	4	0.021	TGGVNLK+TIGSTYMAASGITESAESEDGPR
63	XP_001123118.3 XP_006563859.2 XP_006563860.2 XP_016768888.2	0.9816	slit homolog 1 protein isoform X1 [Apis mellifera];slit homolog 1 protein isoform X3 [Apis mellifera];slit homolog 1 protein isoform X3 [Apis mellifera];slit homolog 1 protein isoform X2 [Apis mellifera]	951	5.7	1	0.007	IDGNPWLCECQQK+QINICKKYQCMTPIGVPILSSVPVAQQFYNFNK
64	XP_003250569.2 XP_006565044.2	0.9816	glucose dehydrogenase [FAD, quinone] [Apis mellifera];glucose dehydrogenase [FAD, quinone] [Apis mellifera]	632	7.8	2	0.007	EVILSAGSVASPQILMLSGIGPRR+VIDASIMPTIVSGNTNAPTMMIAEK
65	XP_006559862.1 XP_006559864.1 XP_016768657.1	0.9816	leucine-rich repeat-containing protein 24 [Apis mellifera];leucine-rich repeat-containing protein 24 [Apis mellifera];leucine-rich repeat-containing protein 24 [Apis mellifera]	660	4.4	1	0.007	LRPEMSGGPAMR+VTANGSSAFSLTDVDLR
66	XP_016772289.2 XP_026301255.1	0.9816	serine/threonine-protein kinase 10-A isoform X1 [Apis mellifera];serine/threonine-protein kinase 10 isoform X2 [Apis mellifera]	1588	1.8	2	0.012	ISMSSVIAPDPDAER+NESSQLDQETLGR
67	XP_026301739.1	0.9816	KICSTOR complex protein SZT2 [Apis mellifera]	3276	2	1	0.008	DKLSSNIESNFCPR+EHANSQYLQIMDMENLTK+LTPADVHFIQPPKPPESIIR+SNLPLYIPCDFNK
68	XP_026302168.1 XP_026302169.1	0.9816	chromodomain-helicase-DNA-binding protein 1 isoform X1 [Apis mellifera];chromodomain-helicase-DNA-binding protein 1 isoform X2 [Apis mellifera]	1795	4.7	1	0.007	ALDRPDQSLSEAEQVAHTR+ESASDSENESKSDSSSSGSNTGSGSGSESDSSSSSGSGSGSGSDSDKSEK+RDSGGYNMSGHYSGSR
69	XP_624161.1	0.9816	methionine aminopeptidase 2 [Apis mellifera]	474	8.6	1	0.007	LVNEEKDEIVDEEDETGAVEASKK+MEENEFYAIETFGSTGR
70a	XP_006571199.2	0.9799	electrogenic sodium bicarbonate cotransporter 1 isoform X2 [Apis mellifera]	1284	1.6	3	0.018	IEPPAAIPSQDVRK+SKCDPYD
70b	XP_006571201.2 XP_006571214.2 XP_016773499.2 XP_016773502.2 XP_016773508.2 XP_026301925.1 XP_026301932.1 XP_026301959.1 XP_026301968.1 XP_026301972.1 XP_026301973.1 XP_026301978.1 XP_026301980.1 XP_026301983.1 XP_026301989.1 XP_026301991.1 XP_026301994.1 XP_026301998.1 XP_026302002.1 XP_026302003.1	0	electrogenic sodium bicarbonate cotransporter 1 isoform X4 [Apis mellifera];electroneutral sodium bicarbonate exchanger 1 isoform X16 [Apis mellifera];electrogenic sodium bicarbonate cotransporter 1 isoform X4 [Apis mellifera];electrogenic sodium bicarbonate cotransporter 1 isoform X4 [Apis mellifera];electrogenic sodium bicarbonate cotransporter 1 isoform X4 [Apis mellifera];electrogenic sodium …	1271	0	0	0	IEPPAAIPSQDVRK
71	NP_001229916.1	0.9789	odorant receptor 107 [Apis mellifera]	391	3.6	1	0.006	DQQAMEELYLKDNK
72	XP_001120956.3	0.9789	coenzyme Q-binding protein COQ10 homolog B, mitochondrial [Apis mellifera]	192	16.7	1	0.006	EYEGRKLIGFSMDQIYSVVADVQNYK+SDDMLK
73	XP_003249939.3 XP_006561880.2	0.9789	ATP-binding cassette sub-family A member 2 isoform X1 [Apis mellifera];ATP-binding cassette sub-family A member 2 isoform X2 [Apis mellifera]	1671	1.8	1	0.006	RLCLGMALVGDADIIILDEPTSGMDPETRR
74	XP_003251418.2 XP_006569660.2	0.9789	checkpoint protein HUS1 isoform X1 [Apis mellifera];checkpoint protein HUS1 isoform X2 [Apis mellifera]	273	10.7	1	0.006	KFLMFLAWDIVHPDGVKCNILQNR
75	XP_006558421.1	0.9789	muscarinic acetylcholine receptor gar-2 [Apis mellifera]	922	3.9	1	0.006	KMQSMVALSAGAMSGMAGR+MEINGTDSSLNGTEANR
76	XP_006558459.1 XP_006558460.1 XP_006558463.1 XP_006558464.1 XP_006558465.1 XP_016766599.1 XP_016766600.1 XP_397251.4	0.9789	formin-binding protein 1-like isoform X2 [Apis mellifera];formin-binding protein 1-like isoform X3 [Apis mellifera];formin-binding protein 1-like isoform X4 [Apis mellifera];formin-binding protein 1-like isoform X5 [Apis mellifera];formin-binding protein 1-like isoform X6 [Apis mellifera];formin-binding protein 1-like isoform X6 [Apis mellifera];formin-binding protein 1-like isoform X6 [Apis mell…	608	4.7	1	0.006	GVYEQNPALGDPMSIEGQLNQSSNK
77	XP_006559917.2 XP_016766704.2 XP_016766706.2 XP_016766718.2 XP_016766726.2	0.9789	paired box protein Pax-6 isoform X2 [Apis mellifera];paired box protein Pax-6 isoform X1 [Apis mellifera];paired box protein Pax-6 isoform X1 [Apis mellifera];paired box protein Pax-6 isoform X3 [Apis mellifera];paired box protein Pax-6 isoform X4 [Apis mellifera]	550	5.4	2	0.01	QQQQQQQQGVAAVGVGVGAGSPAESVYDK
78	XP_006563422.1	0.9789	chymotrypsin inhibitor [Apis mellifera]	76	14.5	39	0.138	IGCQCQEGFLR
79	XP_006566264.1	0.9789	insulin-like growth factor-binding protein complex acid labile subunit [Apis mellifera]	773	2.3	1	0.006	ERNNSVDNNETSLPSSQR
80	XP_006566923.2	0.9789	LOW QUALITY PROTEIN: uncharacterized protein LOC410379 [Apis mellifera]	1143	5.2	2	0.01	QWEDEELLLMLQTMFVELDLPQK+SVADVGESTSASTAGSVGGGGGGGGGGGGGGSSSVVK
81	XP_006568198.1	0.9789	tyrosine-protein kinase Src42A isoform X3 [Apis mellifera]	505	7.5	1	0.006	NCFSSPTDTEKEKPDRIGNPNIEAVASQASPVPTPPPD
82	XP_006570419.1 XP_395618.4	0.9789	probable cytosolic oligopeptidase A isoform X2 [Apis mellifera];probable cytosolic oligopeptidase A isoform X1 [Apis mellifera]	645	2.8	1	0.006	ISCHQITGESLPLSMIDK
83	XP_016770218.1 XP_026299894.1	0.9789	FERM, ARHGEF and pleckstrin domain-containing protein 1 isoform X3 [Apis mellifera];FERM, ARHGEF and pleckstrin domain-containing protein 1 isoform X2 [Apis mellifera]	546	5.9	1	0.006	MNDIESISMKGSGGSKMPHSHSTPAGVDGGSR
84	XP_026297344.1 XP_026297345.1 XP_026297346.1 XP_026297347.1	0.9789	dmX-like protein 2 isoform X1 [Apis mellifera];dmX-like protein 2 isoform X2 [Apis mellifera];dmX-like protein 2 isoform X3 [Apis mellifera];dmX-like protein 2 isoform X4 [Apis mellifera]	3374	1.7	2	0.012	CLALDPHEEFFVSGAGDGDIK+RDSQSELDMFLQR+VWAETIPPEVEGLANMSQFEGSDR
85	XP_026297548.1 XP_026297549.1 XP_026297550.1 XP_026297551.1	0.9789	dual specificity protein phosphatase 15 isoform X1 [Apis mellifera];dual specificity protein phosphatase 15 isoform X1 [Apis mellifera];dual specificity protein phosphatase 15 isoform X2 [Apis mellifera];dual specificity protein phosphatase 15 isoform X2 [Apis mellifera]	358	3.7	1	0.006	MLPSAPPSPAMHR
86	XP_392257.1	0.9789	sodium/potassium-transporting ATPase subunit beta-2 [Apis mellifera]	315	4.4	1	0.006	FERRGSVHFELMVD
87	XP_392374.4	0.9789	F-box/WD repeat-containing protein 9 [Apis mellifera]	409	8.6	1	0.006	NVTISQESFPMSMSMEQDIVYVGDGSAKLHVLDPK
88a	XP_003249784.1	0.9789	pre-mRNA-splicing factor ATP-dependent RNA helicase DHX15 isoform X2 [Apis mellifera]	1039	4.3	1	0.006	FQQYFDNAPLMNVPGR+STLLFGCDNEAIDGSAASNSTTTPSTAPK
88b	XP_016772178.1	0	putative pre-mRNA-splicing factor ATP-dependent RNA helicase PRP1 isoform X1 [Apis mellifera]	718	0	0	0	FQQYFDNAPLMNVPGR
89a	XP_006562182.1	0.9789	regulator of G-protein signaling 17 isoform X4 [Apis mellifera]	302	10.6	1	0.007	EMSSGIGATAMGIGVSHGTGGGEGVPGGCR+IEMSSGIGATAMGIGVSHGTGGGEGVPGGCR+MIEMSSGIGATAMGIGVSHGTGGGEGVPGGCR
89b	XP_001122035.2 XP_006562180.1 XP_006562181.1	0	regulator of G-protein signaling 17 isoform X2 [Apis mellifera];regulator of G-protein signaling 17 isoform X1 [Apis mellifera];regulator of G-protein signaling 17 isoform X3 [Apis mellifera]	305	0	0	0	IEMSSGIGATAMGIGVSHGTGGGEGVPGGCR+MIEMSSGIGATAMGIGVSHGTGGGEGVPGGCR
90	rev_XP_016767115.1 rev_XP_016767117.1 rev_XP_026295769.1 rev_XP_026295770.1	0.9758	DDB1- and CUL4-associated factor 6 isoform X1 [Apis mellifera];DDB1- and CUL4-associated factor 6 isoform X3 [Apis mellifera];DDB1- and CUL4-associated factor 6 isoform X2 [Apis mellifera];DDB1- and CUL4-associated factor 6 isoform X4 [Apis mellifera]	835	7.3	4	0.014	DQLNEMMHGEQK+IMEDAVGLSITASTSSK+IQNLCALMRIMFVAPVTMTDKTEELMVANR+TEELMVANR
91	XP_016771089.2	0.9748	LOW QUALITY PROTEIN: glycogen debranching enzyme [Apis mellifera]	2064	1.1	1	0.006	SVFDLLPSAALVSMAACASGSNR
92	XP_003249761.1	0.9707	ribonuclease P protein subunit p25-like protein [Apis mellifera]	206	11.7	1	0.006	EKKEETANNLSCINAEEFAAMGLR
93	XP_026299236.1	0.9707	POU domain protein CF1A [Apis mellifera]	460	8.3	1	0.006	ATTYMPISSAVSSELDGGSGTAIGMNIAVGGYSSGSPR
94	XP_016771251.1	0.9687	uncharacterized protein LOC100578263 [Apis mellifera]	122	26.2	1	0.006	VAVTTVSLSSYAGKEPTFHSSCLAAVHQSQQR
95	NP_001011569.2 NP_001353634.1	0.9678	complementary sex determiner 2 [Apis mellifera];complementary sex determiner 1 [Apis mellifera]	402	2.5	43	0.075	IISSLSNNYK
96	XP_397171.3	0.9667	Golgi apparatus protein 1 isoform X1 [Apis mellifera]	1130	2.4	1	0.006	NNDELMLLECIQNFKPTEMSGIDDECR
97	XP_006564685.2 XP_006564686.2 XP_006564687.2 XP_006564688.2 XP_006564689.2 XP_006564690.2 XP_006564691.2 XP_006564692.2 XP_006564693.2 XP_006564694.2 XP_006564695.2 XP_006564696.2 XP_006564697.2 XP_006564698.2 XP_006564699.2 XP_006564701.2 XP_006564703.2 XP_006564704.2 XP_006564705.2 XP_006564706.2 XP_006564707.2 XP_006564710.2 XP_006564711.2 XP_006564712.2 XP_006564714.2 XP_006564715.2 XP_026297…	0.9661	uncharacterized protein LOC411277 isoform X1 [Apis mellifera];uncharacterized protein LOC411277 isoform X1 [Apis mellifera];uncharacterized protein LOC411277 isoform X1 [Apis mellifera];uncharacterized protein LOC411277 isoform X2 [Apis mellifera];uncharacterized protein LOC411277 isoform X3 [Apis mellifera];uncharacterized protein LOC411277 isoform X4 [Apis mellifera];uncharacterized protein LOC…	2789	3	4	0.014	ENLLITEEEDK+HSLQEPNHCAPR+RGGGGGGVGSGVGGGGGGGGSVLGVGGGGGSGSIGGGSGGR+TLAASTLSTLDSDSCLEDR
98	XP_006565799.2 XP_006565800.2 XP_026300905.1	0.9527	serine/threonine-protein kinase SMG1 isoform X2 [Apis mellifera];serine/threonine-protein kinase SMG1 isoform X2 [Apis mellifera];serine/threonine-protein kinase SMG1 isoform X1 [Apis mellifera]	3643	2	4	0.013	GDVSVLSGYNSNDFNAPR+IGGVPR+KIVDNSNSGQLTDADR+NTCIAMPGVAANDNK+SFLYFWAGFEAAQHCVTNK
99	XP_006570423.3 XP_006570424.3 XP_006570425.3 XP_006570427.3 XP_016770373.1 XP_016770374.1 XP_016770375.1 XP_016770376.1 XP_396537.3	0.9508	DNA ligase 3 isoform X1 [Apis mellifera];DNA ligase 3 isoform X2 [Apis mellifera];DNA ligase 3 isoform X3 [Apis mellifera];DNA ligase 3 isoform X5 [Apis mellifera];DNA ligase 3 isoform X4 [Apis mellifera];DNA ligase 3 isoform X6 [Apis mellifera];DNA ligase 3 isoform X7 [Apis mellifera];DNA ligase 3 isoform X7 [Apis mellifera];DNA ligase 3 isoform X4 [Apis mellifera]	1117	3.8	1	0.006	ILNMGLEGLVLK+QESNSSNVEITLMTPVLPMLAEACK
100	NP_001011572.1	0.9481	transferrin 1 precursor [Apis mellifera]	712	8.4	9	0.031	AEINEWER+ALSSLFSK+DLALICPDGGR+GDVAFVPLTALSEEGVQSK+LASNAGYNVIEQVR
101	XP_026297592.1 XP_026297593.1 XP_026297594.1 XP_026297595.1 XP_026297596.1 XP_026297597.1 XP_026297598.1 XP_026297599.1 XP_026297600.1 XP_026297601.1 XP_026297602.1 XP_026297603.1 XP_026297604.1 XP_026297605.1 XP_026297606.1 XP_026297607.1 XP_026297608.1 XP_026297609.1 XP_026297610.1 XP_026297612.1 XP_026297613.1 XP_026297614.1 XP_026297615.1 XP_026297616.1 XP_026297617.1 XP_026297618.1 XP_026297…	0.9428	titin isoform X1 [Apis mellifera];titin isoform X2 [Apis mellifera];titin isoform X3 [Apis mellifera];titin isoform X4 [Apis mellifera];titin isoform X5 [Apis mellifera];titin isoform X6 [Apis mellifera];titin isoform X7 [Apis mellifera];titin isoform X8 [Apis mellifera];titin isoform X9 [Apis mellifera];titin isoform X10 [Apis mellifera];titin isoform X11 [Apis mellifera];titin isoform X12 [Apis…	21305	0.3	9	0.017	DGQSAHFECTLIPVGDPHMK+FECQLAPVGDPNMK+LEPMGDPTMR+LQPVGDSTMR+LVEGSDAVFTAK+VIPVGDSK
102a	XP_026295548.1	0.9308	putative uncharacterized protein DDB_G0282133 isoform X2 [Apis mellifera]	2646	4	4	0.015	LDLFELSEPNEDLEFHGVMR+LTVMLANVASMIQR+STNGMGLSIVAAK+TNAQGVGFSSSDGSSFRR+TVSEEMATELANK+TVSEEMATELANKK+YTASMQDPPRGGYYPTNTTGTTLQPR
102b	XP_016772689.2 XP_016772699.2 XP_016772700.2 XP_016772701.2 XP_016772702.2 XP_026295547.1 XP_026295550.1 XP_026295551.1 XP_026295552.1 XP_026295553.1 XP_026295554.1 XP_026295555.1 XP_026295556.1 XP_026295557.1 XP_026295558.1	0	putative uncharacterized protein DDB_G0282133 isoform X9 [Apis mellifera];uncharacterized protein LOC410161 isoform X11 [Apis mellifera];afadin isoform X12 [Apis mellifera];afadin isoform X13 [Apis mellifera];afadin isoform X14 [Apis mellifera];putative uncharacterized protein DDB_G0282133 isoform X1 [Apis mellifera];putative uncharacterized protein DDB_G0282133 isoform X3 [Apis mellifera];putati…	2438	0	0	0	LTVMLANVASMIQR+STNGMGLSIVAAK+YTASMQDPPRGGYYPTNTTGTTLQPR
103	rev_XP_393713.3	0.9306	toll-like receptor Tollo [Apis mellifera]	1248	3.2	5	0.016	FSGASLSSQYFLADSCELR+YSPNGMELVPALEEAVFAEDK
104	rev_XP_006564942.2 rev_XP_016771778.1	0.9291	NAD kinase isoform X3 [Apis mellifera];NAD kinase isoform X3 [Apis mellifera]	360	4.4	5	0.015	QSAPDQITMVMASNKM
105	rev_XP_026297592.1 rev_XP_026297593.1 rev_XP_026297594.1 rev_XP_026297595.1 rev_XP_026297596.1 rev_XP_026297597.1 rev_XP_026297598.1 rev_XP_026297599.1 rev_XP_026297600.1 rev_XP_026297601.1 rev_XP_026297602.1 rev_XP_026297603.1 rev_XP_026297604.1 rev_XP_026297605.1 rev_XP_026297606.1 rev_XP_026297607.1 rev_XP_026297608.1 rev_XP_026297609.1 rev_XP_026297610.1 rev_XP_026297612.1 rev_XP_026297613.1 …	0.9264	titin isoform X1 [Apis mellifera];titin isoform X2 [Apis mellifera];titin isoform X3 [Apis mellifera];titin isoform X4 [Apis mellifera];titin isoform X5 [Apis mellifera];titin isoform X6 [Apis mellifera];titin isoform X7 [Apis mellifera];titin isoform X8 [Apis mellifera];titin isoform X9 [Apis mellifera];titin isoform X10 [Apis mellifera];titin isoform X11 [Apis mellifera];titin isoform X12 [Apis…	21305	0.6	4	0.014	CVYEGTDHAMVGAIDMVVFGFDSVMK+DELTEEYQQAMGK+KITAEMQMLAESK+LTGSTQASGKSNTAK+MHPDGVPILTCEFHASQGDK+SSTELPIENR+TEDMGYLNTAR+TTTLGIESTAK
106	XP_026300603.1 XP_026300604.1 XP_026300605.1 XP_026300606.1 XP_026300607.1 XP_026300608.1 XP_026300609.1 XP_026300610.1 XP_026300611.1	0.9245	talin-1 isoform X1 [Apis mellifera];talin-1 isoform X2 [Apis mellifera];talin-1 isoform X3 [Apis mellifera];talin-1 isoform X3 [Apis mellifera];talin-1 isoform X3 [Apis mellifera];talin-1 isoform X3 [Apis mellifera];talin-1 isoform X3 [Apis mellifera];talin-2 isoform X4 [Apis mellifera];talin-1 isoform X5 [Apis mellifera]	2633	2.2	5	0.015	DPPTWQLLANHSK+DTSGASAAASNADVSAR+MIAALMDDESSGDK+NIAATCEDSATQNR
107	rev_XP_016771785.2	0.9176	inactive rhomboid protein 1 [Apis mellifera]	1856	5.2	9	0.018	APMPSAPATGGGYR+DPYLVEPPPQPVYR+FNINQSACFDR+LLPSMSFGGDR+QDGHLSTLENFRPFR+RVPQQWRR+TDFQDGPNGVTYR+WTSITNTATSR
108a	XP_006570572.2 XP_006570573.2 XP_006570574.2 XP_006570575.2 XP_006570584.2 XP_026296938.1	0.909	uncharacterized protein LOC408874 isoform X1 [Apis mellifera];uncharacterized protein LOC408874 isoform X2 [Apis mellifera];uncharacterized protein LOC408874 isoform X3 [Apis mellifera];uncharacterized protein LOC408874 isoform X4 [Apis mellifera];uncharacterized protein LOC408874 isoform X8 [Apis mellifera];uncharacterized protein LOC408874 isoform X9 [Apis mellifera]	3969	1.8	3	0.01	EMLSHMAEEGTVPR+HDLAHDNSR+ISLESASGSDSVVVADLASSR+LDQPVTSSTSGMDSK+TPENESNGNHR
108b	XP_006570576.2 XP_006570577.2 XP_006570578.2 XP_006570579.2 XP_006570580.2 XP_006570581.2 XP_006570583.2 XP_026296937.1	0	uncharacterized protein LOC408874 isoform X5 [Apis mellifera];uncharacterized protein LOC408874 isoform X5 [Apis mellifera];uncharacterized protein LOC408874 isoform X5 [Apis mellifera];uncharacterized protein LOC408874 isoform X5 [Apis mellifera];uncharacterized protein LOC408874 isoform X6 [Apis mellifera];uncharacterized protein LOC408874 isoform X7 [Apis mellifera];uncharacterized protein LOC…	3855	0	0	0	EMLSHMAEEGTVPR+HDLAHDNSR+ISLESASGSDSVVVADLASSR+TPENESNGNHR
109	rev_XP_006562620.2	0.906	vesicular acetylcholine transporter [Apis mellifera]	584	3.6	35	0.094	DAIMALGSTDAFASGVGQLSR
110a	XP_026297303.1 XP_026297304.1 XP_026297305.1 XP_026297306.1 XP_026297307.1 XP_026297308.1 XP_026297309.1 XP_026297310.1 XP_026297311.1 XP_026297314.1 XP_026297315.1 XP_026297316.1 XP_026297317.1	0.9024	neurobeachin isoform X1 [Apis mellifera];neurobeachin isoform X1 [Apis mellifera];neurobeachin isoform X2 [Apis mellifera];neurobeachin isoform X3 [Apis mellifera];neurobeachin isoform X4 [Apis mellifera];neurobeachin isoform X5 [Apis mellifera];neurobeachin isoform X6 [Apis mellifera];neurobeachin isoform X7 [Apis mellifera];neurobeachin isoform X8 [Apis mellifera];neurobeachin isoform X11 [Apis…	3358	4	4	0.012	CLVNGQLASSTEMAWFVSTNDPFDK+EESVSQEDVEQPK+EKPYLYCFK+GEIQDSEGNVLEQGMMGNAER+SASTSTQVDPNHFESK+VFCGQMSAIYLFSEALTTHQICAMHR+VSDEPELTSMVDQSMQTVLYDGK
110b	XP_026297312.1 XP_026297313.1 XP_026297318.1 XP_026297319.1 XP_026297321.1	0.0042	neurobeachin isoform X9 [Apis mellifera];neurobeachin isoform X10 [Apis mellifera];neurobeachin isoform X15 [Apis mellifera];neurobeachin isoform X16 [Apis mellifera];neurobeachin isoform X17 [Apis mellifera]	3341	0	3	0	CLVNGQLASSTEMAWFVSTNDPFDK+EESVSQEDVEQPK+EKPYLYCFK+GEIQDSEGNVLEQGMMGNAER+SASTSTQVDPNHFESK+VFCGQMSAIYLFSEALTTHQICAMHR
111a	XP_006564520.1 XP_006564521.1 XP_006564522.1 XP_016769827.2 XP_016769828.2 XP_016769829.2 XP_016769830.2 XP_016769831.2 XP_016769832.2 XP_016769833.2 XP_016769834.2 XP_016769835.2 XP_016769836.2 XP_016769837.2 XP_016769839.1 XP_016769840.2	0.8976	regulating synaptic membrane exocytosis protein 2 isoform X6 [Apis mellifera];regulating synaptic membrane exocytosis protein 2 isoform X8 [Apis mellifera];regulating synaptic membrane exocytosis protein 2 isoform X9 [Apis mellifera];uncharacterized protein LOC410001 isoform X1 [Apis mellifera];uncharacterized protein LOC410001 isoform X2 [Apis mellifera];uncharacterized protein LOC410001 isoform…	2577	3.1	3	0.01	DVLGDLGDSDMESVASVTSSAFSTQSERPR+MAAVPDMSHLTPEER+SGSGSSSGGGSAVQYQSGLGK+YAGSYGEPPPPPSR
111b	XP_016769838.2 XP_016769844.2 XP_016769845.2	0	uncharacterized protein LOC410001 isoform X15 [Apis mellifera];uncharacterized protein LOC410001 isoform X18 [Apis mellifera];uncharacterized protein LOC410001 isoform X18 [Apis mellifera]	2482	0	0	0	DVLGDLGDSDMESVASVTSSAFSTQSERPR+SGSGSSSGGGSAVQYQSGLGK+YAGSYGEPPPPPSR
112	XP_006560193.2 XP_006560194.2 XP_026297730.1 XP_026297731.1	0.8979	probable JmjC domain-containing histone demethylation protein 2C isoform X1 [Apis mellifera];probable JmjC domain-containing histone demethylation protein 2C isoform X3 [Apis mellifera];probable JmjC domain-containing histone demethylation protein 2C isoform X2 [Apis mellifera];probable JmjC domain-containing histone demethylation protein 2C isoform X4 [Apis mellifera]	3103	1.8	5	0.012	EHHLVAAER+GNELGGEDQQPR+RDDSASGGNSGPGGSGGR+RGTAVKSPIENQRPVR
113	XP_003249464.1 XP_006559326.1 XP_006559327.1 XP_006559328.1 XP_006559329.1 XP_016771045.1	0.8893	F-box only protein 28 isoform X1 [Apis mellifera];F-box only protein 28 isoform X1 [Apis mellifera];F-box only protein 28 isoform X1 [Apis mellifera];F-box only protein 28 isoform X1 [Apis mellifera];F-box only protein 28 isoform X2 [Apis mellifera];F-box only protein 28 isoform X1 [Apis mellifera]	492	13.3	4	0.011	MVSTRQSSSMSGSNGGGPVADVTDVNSSR+MVSTRQSSSMSGSNGGGPVADVTDVNSSRR+QSSSMSGSNGGGPVADVTDVNSSR+RNHPLACESDIIETLHMR+VTDELFDLSTMAMEYFK
114a	XP_006564598.1 XP_006564599.1 XP_006564600.1 XP_026297955.1	0.8856	dnaJ homolog subfamily B member 6-B isoform X1 [Apis mellifera];dnaJ homolog subfamily B member 6-B isoform X1 [Apis mellifera];dnaJ homolog subfamily B member 6-B isoform X1 [Apis mellifera];dnaJ homolog subfamily B member 6 isoform X3 [Apis mellifera]	327	11.3	3	0.01	EISEAYEVLSDDAKR+QLTDSASDISMAGQNSR
114b	XP_006564601.1 XP_006564602.1 XP_026297956.1	0	dnaJ homolog subfamily B member 6 isoform X2 [Apis mellifera];dnaJ homolog subfamily B member 6 isoform X2 [Apis mellifera];dnaJ homolog subfamily B member 6 isoform X4 [Apis mellifera]	290	0	0	0	EISEAYEVLSDEK+QLTDSASDISMAGQNSR
115	rev_XP_026295467.1 rev_XP_026295468.1 rev_XP_026295469.1 rev_XP_026295470.1 rev_XP_026295471.1 rev_XP_026295472.1 rev_XP_026295473.1 rev_XP_026295474.1 rev_XP_026295475.1	0.8781	putative glutamate synthase [NADPH] isoform X1 [Apis mellifera];putative glutamate synthase [NADPH] isoform X1 [Apis mellifera];putative glutamate synthase [NADPH] isoform X1 [Apis mellifera];putative glutamate synthase [NADPH] isoform X1 [Apis mellifera];putative glutamate synthase [NADPH] isoform X2 [Apis mellifera];putative glutamate synthase [NADPH] isoform X3 [Apis mellifera];putative glutam…	2067	3.4	3	0.01	GGINNMAIALTTHAEMSISGFSMAGTAFR+IDLSVDNGMQKK+KVIEEDVASGNEITSSIK+SIHYSLTAAFAR
116	XP_016770530.1	0.8744	pre-rRNA processing protein FTSJ3 [Apis mellifera]	844	5.6	5	0.016	GGHIIGEDISADSDK+KNNTEEDLENPLLTDLDHR+VESIMDNTDISNK
117	XP_006567329.1	0.8729	long-chain fatty acid transport protein 4 [Apis mellifera]	626	2.2	18	0.058	LIYIYTSGTTGMPK
118a	rev_XP_026295728.1	0.8675	Down syndrome cell adhesion molecule isoform X48 [Apis mellifera]	1991	7.2	4	0.012	EPDIPTGDFAWSIDMPFDGK+GDLEWTIEPTPNGSAVCK+HSLGEASGMRPPPPCR+LDTYDGPTDGAAK+LGYPVEPVEQVIMNISTDDSGFANTAVCTFLASDSRETRK+TNLMDSPDGTGIGNYATVYIQYR+VNNSVQNWEQQNK
118b	rev_NP_001014991.1 rev_XP_026295680.1 rev_XP_026295681.1 rev_XP_026295682.1 rev_XP_026295683.1 rev_XP_026295684.1 rev_XP_026295685.1 rev_XP_026295686.1 rev_XP_026295687.1 rev_XP_026295688.1 rev_XP_026295689.1 rev_XP_026295690.1 rev_XP_026295691.1 rev_XP_026295692.1 rev_XP_026295693.1 rev_XP_026295694.1 rev_XP_026295695.1 rev_XP_026295696.1 rev_XP_026295697.1 rev_XP_026295699.1 rev_XP_026295700.1 …	0	Down syndrome cell adhesion molecule [Apis mellifera];Down syndrome cell adhesion molecule isoform X1 [Apis mellifera];Down syndrome cell adhesion molecule isoform X2 [Apis mellifera];Down syndrome cell adhesion molecule isoform X3 [Apis mellifera];Down syndrome cell adhesion molecule isoform X4 [Apis mellifera];Down syndrome cell adhesion molecule isoform X5 [Apis mellifera];Down syndrome cell a…	1946	0	0	0	GDLEWTIEPTPNGSAVCK+HSLGEASGMRPPPPCR+LDTYDGPTDGAAK+LGYPVEPVEQVIMNISTDDSGFANTAVCTFLASDSRETRK+TNLMDSPDGTGIGNYATVYIQYR+VNNSVQNWEQQNK
119	XP_026302264.1	0.8646	uncharacterized protein LOC409034 [Apis mellifera]	2878	3.3	6	0.013	EGSPSSVSSIPSNMK+GGAQNSGQNAGLPK+NRVSSMSDSDSNTQDSQTDSLGSDGCR+NVLNLQNIEDGGGGGGGGGGGGSNFSRQNQR+SDPAVLK
120	rev_XP_006568014.1 rev_XP_006568015.1 rev_XP_016766864.1 rev_XP_016766865.1	0.8642	E3 ubiquitin-protein ligase Ubr3 isoform X1 [Apis mellifera];E3 ubiquitin-protein ligase Ubr3 isoform X2 [Apis mellifera];E3 ubiquitin-protein ligase Ubr3 isoform X1 [Apis mellifera];E3 ubiquitin-protein ligase Ubr3 isoform X1 [Apis mellifera]	1927	3.4	29	0.038	CMPDLNTIK+EPMLEMLQSHTK+MLAGMK+NQTSGSREPMLEMLQSHTK+QDWDMGSVGAGDTEMAK+QKDESEQMSPWLK
121	rev_XP_624372.2	0.8611	deoxyribose-phosphate aldolase [Apis mellifera]	293	9.9	19	0.046	CMVIGVPLTANIAEK+IFDAGAMMAIMSAK
122	XP_016770799.1 XP_016770800.1 XP_623663.1	0.8602	pancreatic triacylglycerol lipase isoform X1 [Apis mellifera];pancreatic triacylglycerol lipase isoform X1 [Apis mellifera];pancreatic triacylglycerol lipase isoform X1 [Apis mellifera]	303	3.3	36	0.157	SYEYYAESIR
123	XP_026295255.1	0.8599	PH domain leucine-rich repeat-containing protein phosphatase 2 [Apis mellifera]	1843	5.4	4	0.012	ISLSSGSSPGLEVRPDAR+LGSEGLASESGGGGGCSVTSGGEPMTGAK+MPSFCNVEGLFGIFDGGSNQEAPSALQEMIPR+NQLGNAAMFPLVVPD+QFQVYR
124	rev_XP_026302273.1 rev_XP_026302277.1 rev_XP_026302279.1 rev_XP_026302280.1 rev_XP_026302281.1 rev_XP_026302284.1 rev_XP_026302285.1 rev_XP_026302286.1 rev_XP_026302289.1 rev_XP_026302293.1 rev_XP_026302299.1	0.8474	dystrophin, isoforms A/C/F/G/H isoform X1 [Apis mellifera];dystrophin, isoforms A/C/F/G/H isoform X2 [Apis mellifera];dystrophin, isoforms A/C/F/G/H isoform X3 [Apis mellifera];dystrophin, isoforms A/C/F/G/H isoform X4 [Apis mellifera];dystrophin, isoforms A/C/F/G/H isoform X5 [Apis mellifera];dystrophin, isoforms A/C/F/G/H isoform X6 [Apis mellifera];dystrophin, isoforms A/C/F/G/H isoform X7 [Ap…	4254	0.7	12	0.024	ENSIGSISMLMVDMR+FEMTEIDNSINDK
125	XP_006567927.1	0.844	DNA damage-binding protein 1 [Apis mellifera]	1141	3	1	0.008	MAEVASGLMIDDPSGMK+RIAYQESSQTFGVITMR
126	XP_026301920.1 XP_026301921.1 XP_026301922.1 XP_026301923.1 XP_026301924.1	0.8388	uncharacterized protein LOC551356 isoform X1 [Apis mellifera];uncharacterized protein LOC551356 isoform X2 [Apis mellifera];uncharacterized protein LOC551356 isoform X3 [Apis mellifera];nesprin-1 isoform X4 [Apis mellifera];nesprin-1 isoform X5 [Apis mellifera]	16967	0.6	5	0.017	FEADLER+GSMQATVALVDTYTNLEK+LELNEQLQNMK+VAEAIQFMTDVQK
127a	XP_026297201.1	0.8327	LOW QUALITY PROTEIN: paramyosin, long form [Apis mellifera]	938	2.3	8	0.018	LLQDDLESER+TVEQQYEESVSR
127b	XP_026297202.1	0	paramyosin, short form-like [Apis mellifera]	481	0	0	0	ADIDFQSLR+TVEQQYEESVSR
128a	XP_026295886.1	0.8298	transport and Golgi organization protein 1 isoform X5 [Apis mellifera]	1186	4.6	2	0.01	DLQYEVSID+LHVQNIENTDQIK+MLVVMWNCNSK+VLDLPDLIHSSPLNISAISDK
128b	XP_026295881.1 XP_026295882.1 XP_026295884.1 XP_026295885.1	0	transport and Golgi organization protein 1 isoform X1 [Apis mellifera];transport and Golgi organization protein 1 isoform X2 [Apis mellifera];transport and Golgi organization protein 1 isoform X3 [Apis mellifera];transport and Golgi organization protein 1 isoform X4 [Apis mellifera]	1345	0	0	0	LHVQNIENTDQIK+MLVVMWNCNSK+VLDLPDLIHSSPLNISAISDK
129	rev_XP_394739.4	0.8243	nicalin-1 [Apis mellifera]	555	5.4	29	0.041	ALAEAIVQTHK+SVDLPNIFIQSSSLNYMHR
130a	XP_026300176.1	0.8228	myelin regulatory factor-like protein isoform X6 [Apis mellifera]	1074	2.9	3	0.01	ELPVPHYR+FPWTLQHQPTD+YMPDVQLTLHFM
130b	XP_016770991.2 XP_026300172.1 XP_026300173.1 XP_026300174.1 XP_026300175.1	0	myelin regulatory factor-like protein isoform X3 [Apis mellifera];myelin regulatory factor-like protein isoform X1 [Apis mellifera];myelin regulatory factor-like protein isoform X2 [Apis mellifera];myelin regulatory factor-like protein isoform X4 [Apis mellifera];myelin regulatory factor-like protein isoform X5 [Apis mellifera]	1177	0	0	0	ELPVPHYR
131a	XP_006569167.3 XP_006569170.3 XP_006569174.3	0.8175	inner centromere protein isoform X16 [Apis mellifera];stress response protein NST1 isoform X19 [Apis mellifera];inner centromere protein isoform X27 [Apis mellifera]	1108	3.9	6	0.015	ENLGPHDLPMQENGR+MLEPADTGGSTFWGTR+SMSHLAASGGK
131b	XP_006569159.2 XP_006569160.3 XP_006569173.3 XP_006569176.3 XP_006569178.3 XP_016766231.2 XP_016766233.2 XP_016766234.2 XP_016766235.2 XP_016766236.2 XP_016766237.2 XP_016766238.2 XP_016766239.2 XP_016766240.2 XP_016766242.2 XP_016766244.2 XP_016766246.2 XP_016766250.2 XP_026295030.1 XP_026295031.1 XP_026295032.1 XP_026295033.1 XP_026295034.1 XP_026295035.1 XP_026295036.1 XP_026295037.1 XP_026295…	0.0013	inner centromere protein isoform X3 [Apis mellifera];histone-lysine N-methyltransferase, H3 lysine-79 specific isoform X5 [Apis mellifera];inner centromere protein isoform X25 [Apis mellifera];uncharacterized protein KIAA1211 homolog isoform X32 [Apis mellifera];inner centromere protein isoform X37 [Apis mellifera];inner centromere protein isoform X1 [Apis mellifera];histone-lysine N-methyltransf…	1246	0	3	0	MLEPADTGGSTFWGTR
132	rev_XP_026297570.1 rev_XP_396627.4	0.8185	reticulocyte-binding protein 2 homolog a isoform X2 [Apis mellifera];reticulocyte-binding protein 2 homolog a isoform X1 [Apis mellifera]	1341	3.4	4	0.011	GYSYVVFSNELDDK+KSESTSPEDDNEHHRK+STSISIASDQIEIMSK
133	rev_XP_026301563.1 rev_XP_026301564.1	0.8182	kinesin-like protein KIN-7I [Apis mellifera];kinesin-like protein KIN-7I [Apis mellifera]	2134	2.1	3	0.011	IELENQYDNYK+IHNEIIENNMTFLQPANFITQCAQDRK+LEGIDEK
134	XP_026295205.1 XP_026295206.1 XP_026295207.1 XP_026295208.1 XP_026295209.1	0.8076	protein split ends isoform X1 [Apis mellifera];protein split ends isoform X1 [Apis mellifera];protein split ends isoform X2 [Apis mellifera];protein split ends isoform X3 [Apis mellifera];protein split ends isoform X4 [Apis mellifera]	4631	2	4	0.01	ASGGGSTPGASPAHPTAMSR+EQQQQQQHGGGGGGGGGGGEANSR+HQPEDENSVDLAEAGR+MKISEHR+NTIDDVIEDVVR+TAPQPPASPPPR
135	XP_026299454.1	0.807	interaptin-like [Apis mellifera]	1683	3.4	1	0.007	ENEIVDNEETK+ENFTVDATTETEPLFHIPIK+NANYHSCLNDSIDFNR+NVSNISMHDDR
136	rev_XP_393523.5	0.7969	collagen alpha-1(I) chain [Apis mellifera]	1501	5.5	4	0.011	DGSQGKSGMPGDPGPLGPAGPAGR+EAPEGPPGPPGIQGQPGR+EGDTGSPGPSGQPGPAGEK+EGSVGQEGK+EGTPGPTGIPGR
137	rev_XP_006571171.3 rev_XP_026296360.1 rev_XP_026296363.1 rev_XP_026296365.1 rev_XP_026296367.1 rev_XP_026296370.1 rev_XP_026296375.1 rev_XP_026296382.1 rev_XP_026296388.1	0.7957	protein madd-4 isoform X2 [Apis mellifera];protein madd-4 isoform X1 [Apis mellifera];protein madd-4 isoform X3 [Apis mellifera];protein madd-4 isoform X4 [Apis mellifera];protein madd-4 isoform X5 [Apis mellifera];protein madd-4 isoform X6 [Apis mellifera];protein madd-4 isoform X7 [Apis mellifera];protein madd-4 isoform X8 [Apis mellifera];protein madd-4 isoform X9 [Apis mellifera]	1568	0.9	1	0.006	KMEEEFIYGYEETR
138a	NP_001035348.1 XP_006557547.1 XP_006557548.1 XP_006557549.1 XP_016767978.1	0.7931	troponin T, skeletal muscle [Apis mellifera];troponin T, skeletal muscle isoform X1 [Apis mellifera];troponin T, skeletal muscle isoform X1 [Apis mellifera];troponin T, skeletal muscle isoform X2 [Apis mellifera];troponin T, skeletal muscle isoform X1 [Apis mellifera]	409	6.6	13	0.052	ADEEKR+ESGENIEFMKR+RSDLDEQLK
138b	XP_006557550.1 XP_006557551.1 XP_016767980.1 XP_026296888.1	0.0024	troponin T, skeletal muscle isoform X3 [Apis mellifera];troponin T, skeletal muscle isoform X3 [Apis mellifera];troponin T, skeletal muscle isoform X4 [Apis mellifera];troponin T, skeletal muscle isoform X4 [Apis mellifera]	385	0	12	0.001	ADEEKR+RSDLDEQLK
139	XP_016772072.2 XP_026301343.1 XP_394067.4	0.7926	semaphorin-5A isoform X3 [Apis mellifera];semaphorin-5A isoform X2 [Apis mellifera];semaphorin-5A isoform X1 [Apis mellifera]	898	3.6	1	0.008	QNHLANHWHQEVTK+SYSDLAMESGWGEWSAWK
140	XP_026297066.1 XP_026297067.1	0.7901	dynein heavy chain 5, axonemal isoform X1 [Apis mellifera];dynein heavy chain 5, axonemal isoform X2 [Apis mellifera]	4661	2	7	0.013	GDTTAETIGQLEDSLMVLGSLMSNR+HSELEDLLATEPDMVIFGR+MVPMTR+QNFHAMVMDNK+QNFHAMVMDNKEVMK+RQPMTAEHLK+TLPLSMELEK+YGLYTEIK
141a	rev_XP_016767109.2 rev_XP_026296074.1 rev_XP_026296075.1 rev_XP_026296076.1 rev_XP_026296077.1 rev_XP_026296078.1 rev_XP_026296079.1 rev_XP_026296080.1 rev_XP_026296081.1 rev_XP_026296083.1 rev_XP_026296084.1 rev_XP_026296085.1 rev_XP_026296086.1 rev_XP_026296087.1 rev_XP_026296088.1 rev_XP_026296089.1 rev_XP_026296090.1 rev_XP_026296091.1 rev_XP_026296093.1 rev_XP_026296094.1 rev_XP_026296095.1 …	0.7861	microtubule-actin cross-linking factor 1 isoform X7 [Apis mellifera];microtubule-actin cross-linking factor 1 isoform X1 [Apis mellifera];microtubule-actin cross-linking factor 1 isoform X1 [Apis mellifera];microtubule-actin cross-linking factor 1 isoform X1 [Apis mellifera];uncharacterized protein LOC408779 isoform X2 [Apis mellifera];microtubule-actin cross-linking factor 1 isoform X3 [Apis mel…	8243	1.6	4	0.012	EEDTPVLEMDR+EPDNGGLGAGDGAVEDLIR+GADNLTDVSTQHAQIDNVLVK+KSDTDMESVFEKK+NLDSLSHEK+QIAGLLSVPR+TTVTQGTGTDYIVTDPDVLGVQMAESLTYSER+VDISNPDILGLQIAENLPLTR
141b	rev_XP_026296092.1 rev_XP_026296102.1	0.0015	microtubule-actin cross-linking factor 1 isoform X17 [Apis mellifera];microtubule-actin cross-linking factor 1 isoform X27 [Apis mellifera]	8220	0	1	0	EEDTPVLEMDR+EPDNGGLGAGDGAVEDLIR+GADNLTDVSTQHAQIDNVLVK+NLDSLSHEK+QIAGLLSVPR+TTVTQGTGTDYIVTDPDVLGVQMAESLTYSER+VDISNPDILGLQIAENLPLTR
142	XP_006561341.1 XP_006561342.1	0.7848	zinc finger RNA-binding protein isoform X1 [Apis mellifera];zinc finger RNA-binding protein isoform X2 [Apis mellifera]	997	9	3	0.011	DIQPVGQEYIEENKSEDGK+EPVDAIGNMTAQQR+INFVASGNLGTVNQNQTAEIK+RDNSNGEGTDSEASKK+VISTAGGPLSPGEALR
143	XP_006568427.1 XP_016768751.1	0.7841	polyadenylate-binding protein 2-B [Apis mellifera];polyadenylate-binding protein 2-B [Apis mellifera]	228	9.2	8	0.024	QMNMGSPPGITSPLNMSLEDK
144	rev_XP_001120253.1	0.7805	U1 small nuclear ribonucleoprotein C [Apis mellifera]	170	24.1	7	0.017	MPGMPGMPGMMPGMPGMPGMMPPR+MPPPGGMPPPPGNMPPR
145	XP_006558607.2 XP_006558608.2 XP_026299354.1 XP_026299355.1 XP_026299356.1 XP_026299357.1 XP_026299358.1 XP_026299359.1 XP_026299360.1 XP_026299361.1 XP_026299362.1	0.7798	uncharacterized protein LOC408337 isoform X7 [Apis mellifera];uncharacterized protein LOC408337 isoform X10 [Apis mellifera];uncharacterized protein LOC408337 isoform X1 [Apis mellifera];uncharacterized protein LOC408337 isoform X2 [Apis mellifera];uncharacterized protein LOC408337 isoform X3 [Apis mellifera];uncharacterized protein LOC408337 isoform X4 [Apis mellifera];uncharacterized protein LO…	3267	4.8	2	0.012	EISESLIENSEPDCNAFGTFER+ENGEDAGQISNEGNSGGMEK+GMQSAITAATNSLPR+HYGKPVDWMDATGR+INGRQAESHEEQRLANNEHGAR+REAEDGATTGDESASQSK+SCGSIGGGSGGAASAGSVEER+SHDPLLLINSHPAASAGQEGEER
146	XP_001122081.1	0.7784	splicing factor 3B subunit 2 [Apis mellifera]	728	5.6	2	0.01	ENIVGNETQQMTHQIPSLMNHGVPGMDPPK+RGVSGTTSDGR
147	XP_026299207.1 XP_026299208.1 XP_026299209.1 XP_026299210.1 XP_026299211.1 XP_026299212.1	0.769	uncharacterized protein LOC410237 isoform X1 [Apis mellifera];uncharacterized protein LOC410237 isoform X2 [Apis mellifera];uncharacterized protein LOC410237 isoform X3 [Apis mellifera];uncharacterized protein LOC410237 isoform X4 [Apis mellifera];uncharacterized protein LOC410237 isoform X5 [Apis mellifera];uncharacterized protein LOC410237 isoform X6 [Apis mellifera]	3831	2.3	4	0.01	DSGTSVSESSDMQMSSTTIGVR+EDAVGGETSGSEQVTR+IWGPPVGVENDEAAPR+KENPGMYAGSDTSTIR+LVTEVGETTAADIEK
148a	rev_XP_006563889.1	0.7618	phosphatidylinositol-binding clathrin assembly protein unc-11 isoform X9 [Apis mellifera]	871	5.4	6	0.012	IGQMSQMGIPVGQMGMPR+LAEDIHGNGAHDLR+YQNMAAEEEALAQQR
148b	rev_XP_006563882.1 rev_XP_006563883.1 rev_XP_006563884.1 rev_XP_006563885.1 rev_XP_006563886.1 rev_XP_006563887.1 rev_XP_006563888.1 rev_XP_006563890.1 rev_XP_006563891.1 rev_XP_006563892.1 rev_XP_006563893.1 rev_XP_006563894.1 rev_XP_006563895.1 rev_XP_006563896.1 rev_XP_006563897.1 rev_XP_006563898.1 rev_XP_392948.4	0	phosphatidylinositol-binding clathrin assembly protein unc-11 isoform X1 [Apis mellifera];phosphatidylinositol-binding clathrin assembly protein unc-11 isoform X2 [Apis mellifera];phosphatidylinositol-binding clathrin assembly protein unc-11 isoform X3 [Apis mellifera];phosphatidylinositol-binding clathrin assembly protein unc-11 isoform X4 [Apis mellifera];phosphatidylinositol-binding clathrin a…	891	0	0	0	LAEDIHGNGAHDLR+YQNMAAEEEALAQQR
149	XP_016766368.2 XP_016766369.2 XP_016766371.2 XP_026295088.1	0.7624	uncharacterized protein LOC725893 isoform X2 [Apis mellifera];uncharacterized protein LOC725893 isoform X3 [Apis mellifera];uncharacterized protein LOC725893 isoform X4 [Apis mellifera];uncharacterized protein LOC725893 isoform X1 [Apis mellifera]	2401	5.5	3	0.011	DLNGSPLIQR+EAGESEAIEAQGKTERQDSAGK+IVAGLVPGAESSSVCQEVVGKLEMAGIEVMGGK+LEMAGIEVMGGK+NEETDDTESMENYEVGEGYR+TETKSSVVSSSACSLPESR+VYSAAGCYGGQGDGSSGNVLVSEK
150a	XP_026298590.1 XP_026298591.1 XP_026298592.1 XP_026298593.1 XP_026298594.1 XP_026298595.1 XP_026298596.1 XP_026298597.1 XP_026298598.1 XP_026298599.1 XP_026298600.1 XP_026298601.1 XP_026298602.1 XP_026298603.1 XP_026298604.1	0.7598	protein still life, isoform SIF type 1 isoform X1 [Apis mellifera];protein still life, isoform SIF type 1 isoform X1 [Apis mellifera];protein still life, isoform SIF type 1 isoform X1 [Apis mellifera];protein still life, isoform SIF type 1 isoform X1 [Apis mellifera];protein still life, isoform SIF type 1 isoform X1 [Apis mellifera];protein still life, isoform SIF type 1 isoform X1 [Apis mellifer…	2033	3.7	4	0.011	ESIMQECTTTSHMENGK+HSDGWQSGSSTLGSGASSSINPSYTGHKR+ICYLTSSEMSDDDK+QTGTAAASFNCTGAVR
150b	XP_026298605.1 XP_026298606.1	0	protein still life, isoforms C/SIF type 2 isoform X11 [Apis mellifera];protein still life, isoforms C/SIF type 2 isoform X12 [Apis mellifera]	1400	0	0	0	ESIMQECTTTSHMENGK+QTGTAAASFNCTGAVR
151a	XP_026300917.1 XP_026300918.1	0.76	uncharacterized protein LOC408444 isoform X1 [Apis mellifera];uncharacterized protein LOC408444 isoform X2 [Apis mellifera]	3753	2.4	2	0.009	ALHNSTGPDPDTNSAPNSSVGSSER+AVAGVNHLEIPAELAFIYSK+DVSPKSRDSFGMPSSR+GGSMYSNSQSGVPQPR+REQALGDYIVNK
151b	XP_006560244.2 XP_026300919.1	0	unconventional myosin-XV isoform X3 [Apis mellifera];unconventional myosin-XV isoform X4 [Apis mellifera]	3158	0	0	0	AVAGVNHLEIPAELAFIYSK+DVSPKSRDSFGMPSSR+GGSMYSNSQSGVPQPR+REQALGDYIVNK
152	rev_XP_026297343.1 rev_XP_393419.3	0.7576	RNA polymerase II elongation factor Ell isoform X1 [Apis mellifera];RNA polymerase II elongation factor Ell isoform X2 [Apis mellifera]	759	13.3	4	0.011	GNEGTISSGSNQESK+IENTGNANSSNTMGGGCNQTDYELVLR+NEHFNSHSSLGYQVGAVLAAM+NGSLSNSHAISHSNHGTAPNSAANNGSSGTSTIIGDR
153	rev_XP_394718.3	0.752	dedicator of cytokinesis protein 7 [Apis mellifera]	1988	3.5	4	0.01	AFNNGIEFNQR+CQTGATDASVGGAIALAVSQTISGSED+QTNFMHQLVSTSQNR+RPADLMGMESLTVVMSR
154	XP_026295177.1	0.7508	succinate dehydrogenase [ubiquinone] iron-sulfur subunit-like [Apis mellifera]	341	6.7	1	0.006	MFNFNTISNASQFWSCTIASLRR
155	rev_XP_026298152.1 rev_XP_026298153.1	0.7458	uncharacterized protein LOC100578705 isoform X1 [Apis mellifera];uncharacterized protein LOC100578705 isoform X2 [Apis mellifera]	5400	2.4	2	0.012	CPPSCK+ISDTEPVEPNQK+KNPSPTFSTHR+QDSEQAGECGRGEELREGVGEESGK+RDSVNKESESDTISTDTQVDDR+REEVVSMMR+REFGDRR+TISSEQGGVEGNR+YVDNAMEGTNSPADGMEVDQSEELK
156a	XP_026296778.1	0.7417	uncharacterized protein LOC724385 isoform X1 [Apis mellifera]	1698	0.5	8	0.017	GGMDDVMSR+GMDDVMSR
156b	XP_026296781.1	0.0014	uncharacterized protein LOC724385 isoform X3 [Apis mellifera]	742	0	6	0	GGMDDVMSR
157a	rev_XP_016767271.2 rev_XP_016767272.2 rev_XP_016767275.1	0.7425	uncharacterized protein LOC724973 isoform X1 [Apis mellifera];uncharacterized protein LOC724973 isoform X2 [Apis mellifera];focal adhesion kinase 1 isoform X6 [Apis mellifera]	1825	5.6	5	0.013	DLDATPTPEMK+DMPTPSGHPPTNR+GGGSGQVGGGGGGGGGGGGGAGDGVGTSMGEHSRPR+RSPWSIGGAKR
157b	rev_XP_006569380.2	0	focal adhesion kinase 1 isoform X3 [Apis mellifera]	1765	0	0	0	DLDATPTPEMK+DMPTPSGHPPTNR+TNCFCLVISAICENIVM
157c	rev_XP_006569381.2 rev_XP_006569382.2 rev_XP_006569383.2 rev_XP_006569384.2 rev_XP_006569386.2 rev_XP_006569387.2 rev_XP_006569388.2 rev_XP_016767274.2	0	focal adhesion kinase 1 isoform X4 [Apis mellifera];focal adhesion kinase 1 isoform X4 [Apis mellifera];focal adhesion kinase 1 isoform X4 [Apis mellifera];focal adhesion kinase 1 isoform X4 [Apis mellifera];focal adhesion kinase 1 isoform X4 [Apis mellifera];focal adhesion kinase 1 isoform X4 [Apis mellifera];focal adhesion kinase 1 isoform X5 [Apis mellifera];focal adhesion kinase 1 isoform X4 …	1762	0	0	0	DLDATPTPEMK+DMPTPSGHPPTNR
158a	XP_006565171.1	0.7304	glutamate receptor 1 isoform X1 [Apis mellifera]	1029	5.9	1	0.007	GREGCWGGSSEIEFTPSEVR+TYIVTTIVEEPYIMQKK+YYAPANAIGNTEGDQVHSNTHTQV
158b	XP_006565172.1	0	glutamate receptor 1 isoform X2 [Apis mellifera]	1011	0	0	0	GREGCWGGSSEIEFTPSEVR+TYIVTTIVEEPYIMQKK
159	XP_006567717.1 XP_006567718.1 XP_006567719.1 XP_006567720.1 XP_006567721.1 XP_006567722.1 XP_006567723.1 XP_006567725.1 XP_006567726.1 XP_006567727.1 XP_006567728.1 XP_016767758.1 XP_394588.4	0.7116	synaptosomal-associated protein 25 isoform X2 [Apis mellifera];synaptosomal-associated protein 25 isoform X2 [Apis mellifera];synaptosomal-associated protein 25 isoform X2 [Apis mellifera];synaptosomal-associated protein 25 isoform X5 [Apis mellifera];synaptosomal-associated protein 25 isoform X3 [Apis mellifera];synaptosomal-associated protein 25 isoform X3 [Apis mellifera];synaptosomal-associat…	213	11.7	1	0.006	ITNDARETEMEENMGQVNTMIGNLR
160	XP_026295225.1 XP_026295226.1 XP_026295227.1	0.7094	myosin-IB isoform X1 [Apis mellifera];myosin-IB isoform X2 [Apis mellifera];myosin-IB isoform X3 [Apis mellifera]	1062	2.1	3	0.01	NLDTYYYLSNGTK+VICDLIEEK
161	XP_016769452.2	0.7075	serine/arginine repetitive matrix protein 1-like [Apis mellifera]	1387	1.2	4	0.014	KEEAEVESGMIGYHSR
162a	XP_016766575.2	0.701	uncharacterized protein LOC724652 isoform X4 [Apis mellifera]	1619	1.8	2	0.011	AEVEDVPPILLPCAICAR+ESASAPSCNNK+EVEDVPPILLPCAICAR
162b	XP_006568482.3 XP_016766573.2 XP_016766574.2 XP_016766576.2	0.0026	uncharacterized protein LOC724652 isoform X1 [Apis mellifera];uncharacterized protein LOC724652 isoform X2 [Apis mellifera];uncharacterized protein LOC724652 isoform X3 [Apis mellifera];uncharacterized protein LOC724652 isoform X5 [Apis mellifera]	1657	0	2	0	ESASAPSCNNK
163	rev_XP_006559452.1 rev_XP_006559454.1 rev_XP_026301516.1	0.6956	rootletin isoform X1 [Apis mellifera];rootletin isoform X3 [Apis mellifera];rootletin isoform X2 [Apis mellifera]	1974	1.6	4	0.009	MAFGTNNCASSVDNFTSIINNK+QLDGELSMR
164a	XP_026297424.1	0.6848	uncharacterized protein LOC408897 isoform X1 [Apis mellifera]	2362	3.4	3	0.009	CIPDGGDVGYTMTELQPSPPGYR+DSVVTTSSGSASSSETLK+ESTLTQAGLEEYTR+NGGDSSTTGGIGEAGNNGGGGGGLGK
164b	XP_026297425.1 XP_026297426.1	0	nuclear receptor coactivator 6 isoform X2 [Apis mellifera];nuclear receptor coactivator 6 isoform X2 [Apis mellifera]	2124	0	0	0	DSVVTTSSGSASSSETLK+ESTLTQAGLEEYTR
165	XP_016771297.2 XP_016771298.2	0.6815	RING finger protein nhl-1 isoform X2 [Apis mellifera];RING finger protein nhl-1 isoform X4 [Apis mellifera]	1281	3.6	2	0.01	EPSSSASTIPSSSGSTSR+NPSGSPTSPTAAPVIPAAAGSSTSNGR
166	XP_006565697.1	0.6807	inhibin beta chain [Apis mellifera]	608	8.9	1	0.008	LTLLVDCTGCGSHVYVSTFDGHSPR+MHQVSVYGAGLDSNADR+NLDQRADHDSAK
167	XP_026297156.1	0.6805	cytoplasmic dynein 2 heavy chain 1 [Apis mellifera]	3458	1.2	2	0.01	CLVDSSPD+KELTLGTDSAVVELTGTSMMR+NEIINAAARCAR
168	rev_XP_006561322.1	0.6804	bromodomain-containing protein DDB_G0280777 [Apis mellifera]	839	4.6	3	0.008	MQQDQLHQQEQK+SPDGISHYDR+SSINTSESLNDSQLEDK
169	XP_026299222.1 XP_625037.1	0.6737	DNA-directed RNA polymerase III subunit RPC2 isoform X2 [Apis mellifera];DNA-directed RNA polymerase III subunit RPC2 isoform X1 [Apis mellifera]	1113	2.2	11	0.017	DCLIGYGASMMLIER+TIELINFDK
170	XP_003251085.1	0.6709	NADH dehydrogenase [ubiquinone] 1 beta subcomplex subunit 3 [Apis mellifera]	104	9.6	5	0.012	GGHGHGSSMK
171	rev_XP_006561723.2 rev_XP_006561724.2 rev_XP_006561725.2 rev_XP_016769464.2 rev_XP_016769465.2	0.6674	cardiomyopathy-associated protein 5 isoform X1 [Apis mellifera];cardiomyopathy-associated protein 5 isoform X2 [Apis mellifera];cardiomyopathy-associated protein 5 isoform X3 [Apis mellifera];cardiomyopathy-associated protein 5 isoform X1 [Apis mellifera];cardiomyopathy-associated protein 5 isoform X1 [Apis mellifera]	2727	3.8	3	0.009	EIMPSETSSENISESSEK+EKQVDPLFPSMDDAHK+ETSPSTEPPPK+ETSPSTEPPPKDTIVDEVHDEFPNPVDQEDK+QVDPLFPSMDDAHK+TEMSMVHTTPVQVTTGDEVHETGNDK+VITENDMPQR
172	XP_006566140.1 XP_026298928.1	0.6669	E3 ubiquitin-protein ligase RNF13 [Apis mellifera];E3 ubiquitin-protein ligase RNF13 [Apis mellifera]	448	6.2	2	0.008	TNSQTSNSGGSVPIESEATNFINTDSEK
173	XP_016770711.2 XP_016770712.2 XP_016770713.2	0.6619	angiomotin-like protein 1 isoform X1 [Apis mellifera];angiomotin-like protein 1 isoform X1 [Apis mellifera];angiomotin-like protein 1 isoform X2 [Apis mellifera]	1093	1.9	1	0.006	LLGPMEK+LSDGKPEDMMLLEK
174	rev_XP_026297485.1	0.6588	titin homolog [Apis mellifera]	11090	1.1	4	0.013	AFAELLSNEEGTK+ESESKMEEITVMEK+GLTMTVTAK+MPDLSR+QASISRSAPGFIDDDR+SEVPTGAR+TVDDMISVDEFDAETR+TVFLPEK+VIEKDK+VIETYHNVVAMR+VTSQNVIAMCK
175	XP_006567940.1	0.6541	cilia- and flagella-associated protein 36 [Apis mellifera]	354	3.4	2	0.006	SDEQNISEEDIK
176	rev_XP_006571742.2 rev_XP_006571744.2 rev_XP_016770882.2	0.6493	uncharacterized protein LOC412354 isoform X1 [Apis mellifera];uncharacterized protein LOC412354 isoform X2 [Apis mellifera];uncharacterized protein LOC412354 isoform X1 [Apis mellifera]	1796	3.8	4	0.012	DGLGTPGIQLR+DLYLPER+MTDMFLVDCASVEPR+NDPSTEAATAPR+QETEMEPIASEATEIK
177a	XP_006565417.2 XP_026297022.1 XP_397600.5	0.6347	transcription factor SPT20 homolog isoform X1 [Apis mellifera];transcription factor SPT20 homolog isoform X1 [Apis mellifera];transcription factor SPT20 homolog isoform X1 [Apis mellifera]	1102	2.6	2	0.009	AQGQLNTLAGQVASMK+MIGTASSLEDACR
177b	XP_006565418.2	0	transcription factor SPT20 homolog isoform X2 [Apis mellifera]	1072	0	0	0	MIGTASSLEDACR
178	NP_001094493.1 XP_016770154.2	0.6317	hexamerin 110 precursor [Apis mellifera];hexamerin 110 isoform X1 [Apis mellifera]	1010	0.9	3	0.015	AADQDLLNK
179	XP_026298221.1 XP_026298222.1	0.6159	low-density lipoprotein receptor-related protein 2 isoform X1 [Apis mellifera];low-density lipoprotein receptor-related protein 2 isoform X2 [Apis mellifera]	4608	2	2	0.009	CIPQSQVCNGINDCK+LDFIDTCLYDGSK+MEPLDVEYNLGDVSNK+NCNLVQEFLMYSQQR+QGFELSDNRSGVCRAVDTNMMILFANGPGIR
180	NP_001239355.1	0.6149	protein hunchback [Apis mellifera]	646	5.4	1	0.006	KFPRQDGSTSDYDSPDTSQSTNNHQATVVQDESSR
181	rev_XP_003249083.2	0.6092	transcription elongation factor SPT5 [Apis mellifera]	1134	2.6	1	0.007	GFGGGSPHMPSAIRPSMFGTMPSMSSINSK
182	XP_026297199.1	0.5998	chymotrypsin-1 [Apis mellifera]	255	6.3	5	0.014	ATVNPDFKPSSSESYR
183	XP_006564481.1	0.5951	pecanex-like protein 1 [Apis mellifera]	2291	0.9	1	0.007	IDVIWPDER+MLLPQVETDNK
184	XP_006564427.1 XP_006564428.1 XP_391899.4	0.584	putative uncharacterized protein DDB_G0277255 [Apis mellifera];putative uncharacterized protein DDB_G0277255 [Apis mellifera];putative uncharacterized protein DDB_G0277255 [Apis mellifera]	604	6.6	12	0.027	AIDVEAGVSEKPR+QQNNNNTSGVSR+VTEEHPDGLDLSLYK
185	XP_006561175.2 XP_026302287.1	0.5799	sprT-like domain-containing protein Spartan isoform X1 [Apis mellifera];sprT-like domain-containing protein Spartan isoform X2 [Apis mellifera]	643	4.7	7	0.029	QNDNLITLDDIESNR+QTINSPINTIR
186	XP_026296207.1 XP_624867.2	0.5798	BTB/POZ domain-containing protein 17 [Apis mellifera];BTB/POZ domain-containing protein 17 [Apis mellifera]	499	2.8	9	0.024	MSIGMSFHSGQLDR
187	rev_XP_016767277.1	0.5775	phosphatidylinositide phosphatase SAC1 [Apis mellifera]	584	1.7	2	0.01	AIMSQVVNTR
188	rev_XP_003251217.1	0.5752	glycerate kinase [Apis mellifera]	720	5.6	1	0.008	EIEMTQFILPLVINEYDMNTENK+IDAGANQLMK+KIMIEPK
189	rev_XP_026301703.1 rev_XP_026301704.1	0.5715	scavenger receptor class B member 1 [Apis mellifera];scavenger receptor class B member 1 [Apis mellifera]	519	2.1	2	0.009	LIDMISAMALR
190	rev_XP_006572199.1 rev_XP_026295191.1 rev_XP_026295192.1	0.567	putative inorganic phosphate cotransporter isoform X1 [Apis mellifera];putative inorganic phosphate cotransporter isoform X2 [Apis mellifera];putative inorganic phosphate cotransporter isoform X2 [Apis mellifera]	520	3.2	3	0.012	LSAFEIADFNNDTNAK
191	XP_006572038.1 XP_006572039.1 XP_006572040.1 XP_006572041.1 XP_026295503.1	0.5626	slowpoke-binding protein isoform X1 [Apis mellifera];slowpoke-binding protein isoform X2 [Apis mellifera];slowpoke-binding protein isoform X3 [Apis mellifera];slowpoke-binding protein isoform X4 [Apis mellifera];slowpoke-binding protein isoform X5 [Apis mellifera]	489	5.4	1	0.006	HNYTELGHGSSIYEGVGECMEMEKR
192	XP_006569990.1	0.5596	cytochrome b5 [Apis mellifera]	123	26	1	0.006	DKHPGGTELIEEYAGQDATR+NYLVGELVEEDK
193	rev_XP_026301567.1	0.5575	kinesin-related protein 4 [Apis mellifera]	3117	0.7	22	0.064	LDNTTQNLK+LDQNTTQIDQLVEK
194	XP_026300036.1	0.5476	DNA-directed RNA polymerase II subunit RPB2 [Apis mellifera]	1175	2.6	20	0.039	RQMDIIVSEVSMIR+TITLPEADDELDSTTK
195	rev_XP_026295962.1 rev_XP_394462.2	0.5446	uncharacterized protein LOC410987 isoform X2 [Apis mellifera];uncharacterized protein LOC410987 isoform X1 [Apis mellifera]	741	2.4	7	0.033	LIDGDLHLNGNDVSDSEK
196	XP_006564268.2	0.5419	ubiquitin carboxyl-terminal hydrolase 34 [Apis mellifera]	3445	0.6	1	0.007	MITQGQELTIDFDEK+QQAMALD
197	rev_XP_003251782.2 rev_XP_006571761.2	0.5389	SEC23-interacting protein isoform X1 [Apis mellifera];SEC23-interacting protein isoform X2 [Apis mellifera]	1430	4.4	1	0.008	FSEQLSNAQSLYEPTSR+NKGPAGGREPNEVARPPFDGR+SAAVDLQRANATSEK+VNTSAGHSQR
198	rev_XP_026299252.1 rev_XP_026299253.1 rev_XP_026299254.1 rev_XP_026299256.1 rev_XP_026299257.1 rev_XP_026299258.1	0.5381	diacylglycerol kinase eta isoform X1 [Apis mellifera];diacylglycerol kinase eta isoform X2 [Apis mellifera];diacylglycerol kinase eta isoform X3 [Apis mellifera];diacylglycerol kinase eta isoform X4 [Apis mellifera];diacylglycerol kinase eta isoform X4 [Apis mellifera];diacylglycerol kinase eta isoform X5 [Apis mellifera]	1488	3.2	1	0.007	NELDER+QEHEPSQISDIDSSIDQTTGDESPSSTDFTTR
199	rev_XP_006565453.2 rev_XP_006565456.2 rev_XP_016768190.2 rev_XP_016768191.2 rev_XP_016768192.1 rev_XP_016768193.2 rev_XP_016768194.2 rev_XP_016768195.1 rev_XP_016768197.1	0.5366	JNK-interacting protein 3 isoform X5 [Apis mellifera];JNK-interacting protein 3 isoform X8 [Apis mellifera];JNK-interacting protein 3 isoform X1 [Apis mellifera];JNK-interacting protein 3 isoform X1 [Apis mellifera];JNK-interacting protein 3 isoform X2 [Apis mellifera];JNK-interacting protein 3 isoform X3 [Apis mellifera];JNK-interacting protein 3 isoform X4 [Apis mellifera];JNK-interacting prote…	1256	4.1	1	0.007	GLNTTESDVSELSQSEIPIIQNTDDSK+QINQESNSTTNIENDNENIGNATR
200	rev_XP_026298038.1	0.5339	uncharacterized protein LOC413627 [Apis mellifera]	654	6.9	1	0.007	DSDASVLVQATCNELSK+EHGMTGAWLR+ESNWSFLVFDIGCGAVFK
201	rev_XP_026300888.1 rev_XP_394882.2	0.53	CDP-diacylglycerol--inositol 3-phosphatidyltransferase [Apis mellifera];CDP-diacylglycerol--inositol 3-phosphatidyltransferase [Apis mellifera]	217	13.4	14	0.043	DTLQDLMAGFKTGQNFYR+MIPNESMDIFK
202	XP_001119998.2	0.5294	probable N-acetyltransferase san [Apis mellifera]	168	8.3	3	0.012	RLYIMTLGCLYPYR
203	rev_XP_006559668.1 rev_XP_006559669.1 rev_XP_016769233.1	0.5249	WD repeat-containing and planar cell polarity effector protein fritz isoform X1 [Apis mellifera];WD repeat-containing and planar cell polarity effector protein fritz isoform X2 [Apis mellifera];WD repeat-containing and planar cell polarity effector protein fritz isoform X4 [Apis mellifera]	1231	1.6	27	0.059	ININDDFTWLNVEGLLTFM
204	XP_026301105.1	0.5247	sulfotransferase 4A1 [Apis mellifera]	324	12.3	5	0.017	EEMPDSVVQEFDETTKEKFSTQNLFF+MAPQIGNDLDQILK
205	rev_XP_026297818.1	0.5224	vacuolar protein sorting-associated protein 13D [Apis mellifera]	4006	1.4	5	0.011	AVSGGEHLGMFGDK+GEFTFPVTEGPPVELWTDDK+QTEVDLPDLGSEGTGLDCDNK
206	XP_006562487.1	0.5198	E3 ubiquitin-protein ligase RNF14 [Apis mellifera]	506	2	4	0.021	DLVSSELFTK
207a	rev_XP_006566756.1 rev_XP_625241.3	0.5104	glycine-rich protein DOT1 isoform X5 [Apis mellifera];glycine-rich protein DOT1 isoform X2 [Apis mellifera]	343	15.7	1	0.006	QSQANQYGASGGYDQK+SGGRPPGGMGPLPPGGGGPGSSMGPDPPGGPPFHGGGR
207b	rev_XP_006566752.1 rev_XP_006566754.1 rev_XP_006566755.1 rev_XP_006566758.1	0	glycine-rich protein DOT1 isoform X1 [Apis mellifera];glycine-rich protein DOT1 isoform X3 [Apis mellifera];glycine-rich protein DOT1 isoform X4 [Apis mellifera];glycine-rich protein DOT1 isoform X6 [Apis mellifera]	390	0	0	0	SGGRPPGGMGPLPPGGGGPGSSMGPDPPGGPPFHGGGR
208	XP_006562374.2 XP_623823.2	0.5056	facilitated trehalose transporter Tret1-2 homolog isoform X1 [Apis mellifera];facilitated trehalose transporter Tret1-2 homolog isoform X1 [Apis mellifera]	526	3.8	1	0.006	MQEIQSVMTETMDVLIDTGK
209	XP_624317.2	0.5038	proline-rich protein 4 [Apis mellifera]	360	8.6	1	0.006	GLHGSFGDLGGGGGDGDLGGGGGYDHHEEVK
210	rev_XP_003250933.1	0.4944	uncharacterized protein LOC100577293 [Apis mellifera]	193	5.7	2	0.009	DLLMQMSACKR
211a	XP_006557820.2 XP_016772551.2 XP_016772553.2 XP_016772554.2 XP_016772555.2 XP_016772556.2 XP_016772557.2 XP_016772558.2 XP_016772559.2 XP_016772562.2 XP_026301655.1 XP_026301656.1 XP_026301658.1	0.4904	mitogen-activated protein kinase-binding protein 1 isoform X10 [Apis mellifera];uncharacterized protein LOC100576709 isoform X1 [Apis mellifera];uncharacterized protein LOC100576709 isoform X1 [Apis mellifera];uncharacterized protein LOC100576709 isoform X1 [Apis mellifera];uncharacterized protein LOC100576709 isoform X2 [Apis mellifera];uncharacterized protein LOC100576709 isoform X3 [Apis melli…	1600	2.4	5	0.01	GAIDSDGGGGGGGSKDSSIDSGTETK+HHTDDSSLGSFK
211b	XP_016772560.2 XP_026301657.1	0	uncharacterized protein LOC100576709 isoform X6 [Apis mellifera];uncharacterized protein LOC100576709 isoform X7 [Apis mellifera]	2299	0	0	0	GAIDSDGGGGGGGSKDSSIDSGTETK+MMEPPVTSK+RMWPPASRCQSHMK
212	XP_026301167.1 XP_026301168.1	0.4902	dynein heavy chain 3, axonemal isoform X1 [Apis mellifera];dynein heavy chain 3, axonemal isoform X2 [Apis mellifera]	3877	1.6	5	0.012	KLEDQIDYCMKK+MSTIMHAIGGR+VMASHLMYYNLFIGNEILR+VTDPATGR+WLCQVEELMK
213	XP_006564186.1 XP_006564189.1 XP_026297333.1 XP_026297334.1	0.489	heterogeneous nuclear ribonucleoprotein M isoform X1 [Apis mellifera];heterogeneous nuclear ribonucleoprotein M isoform X3 [Apis mellifera];myelin expression factor 2 isoform X2 [Apis mellifera];heterogeneous nuclear ribonucleoprotein M isoform X3 [Apis mellifera]	575	5	2	0.008	QNMNAPAGGGGGGGGGGGGGGGGGDSK
214	XP_026301019.1	0.487	homeobox protein orthopedia [Apis mellifera]	352	9.7	1	0.006	SPPGPLLPSHGLPPFGPMSSDLCGAGMFSGPPER
215	XP_006566701.1 XP_006566702.1 XP_016770734.1	0.4831	myeloid leukemia factor isoform X2 [Apis mellifera];myeloid leukemia factor isoform X3 [Apis mellifera];myeloid leukemia factor isoform X1 [Apis mellifera]	242	10.3	1	0.006	SFFGSLMSDLDDDPIFGSHIQSMR
216	rev_XP_026294641.1 rev_XP_026294642.1 rev_XP_026294643.1 rev_XP_026294644.1 rev_XP_026294645.1 rev_XP_026294646.1 rev_XP_026294647.1 rev_XP_026294648.1 rev_XP_026294649.1 rev_XP_026294650.1 rev_XP_026294651.1 rev_XP_026294652.1 rev_XP_026294653.1 rev_XP_026294654.1 rev_XP_026294655.1 rev_XP_026294656.1 rev_XP_026294657.1 rev_XP_026294658.1 rev_XP_026294659.1 rev_XP_026294660.1 rev_XP_026294661.1 …	0.4826	twitchin isoform X1 [Apis mellifera];twitchin isoform X1 [Apis mellifera];twitchin isoform X2 [Apis mellifera];twitchin isoform X3 [Apis mellifera];twitchin isoform X4 [Apis mellifera];twitchin isoform X5 [Apis mellifera];twitchin isoform X6 [Apis mellifera];twitchin isoform X7 [Apis mellifera];twitchin isoform X8 [Apis mellifera];twitchin isoform X9 [Apis mellifera];twitchin isoform X10 [Apis me…	9562	2.4	1	0.014	AEPTADTTKTVEVWDVAFK+DANSVCSYQGADTVKTDK+DIPQGGDDEPPK+DLVVVDGVSECTGSSNSLVLK+ELVYGTIDTGGNDEPK+ENASTVNLAFAANTEGK+FDYQHGPSLGTVAMSCFR+GPEDFPNK+KEIIYGTIPSGGDSVPEK+LDIHDKDWDAAEPR+LGDITAETIDGEIEK+NELDAVSPR+NNHLWVVDFK+VFAEDEGNINEATITYR
217	rev_XP_026295922.1 rev_XP_026295923.1 rev_XP_026295924.1 rev_XP_026295925.1 rev_XP_026295926.1	0.4807	protein dachsous isoform X1 [Apis mellifera];protein dachsous isoform X2 [Apis mellifera];protein dachsous isoform X3 [Apis mellifera];protein dachsous isoform X3 [Apis mellifera];protein dachsous isoform X3 [Apis mellifera]	3360	2.1	3	0.01	GAPGAGSVSGVAQGISADER+IMGTVPDISLDPEEK+ISGTDEDIAFTGSENGSGLSYSVR
218	NP_001172074.1 NP_001172075.1 XP_003251464.1 XP_016767697.1 XP_026296530.1 XP_625015.1	0.4804	actin related protein 1 [Apis mellifera];actin related protein 1 [Apis mellifera];actin, clone 205 [Apis mellifera];actin, clone 205 [Apis mellifera];actin, muscle [Apis mellifera];actin, clone 403-like [Apis mellifera]	376	2.7	12	0.035	AGFAGDDAPR
219	XP_391942.5	0.4803	collagen alpha-1(I) chain [Apis mellifera]	1800	5.7	7	0.015	EGPQGPPGLPGK+GEAGAPGLPGLTGPEGKPGER+GEIGPPGLPGPSGDK+GEVGDTGLVGPVGPAGSPGAQGPR+GLPGSPGPVGVPGEDGDKGDIGPPGEKGFK
220	XP_006566627.1 XP_006566628.1 XP_006566629.1 XP_006566630.1 XP_016770492.1 XP_016770493.1	0.4767	single-stranded DNA-binding protein 3 isoform X2 [Apis mellifera];single-stranded DNA-binding protein 3 isoform X3 [Apis mellifera];single-stranded DNA-binding protein 3 isoform X4 [Apis mellifera];single-stranded DNA-binding protein 3 isoform X5 [Apis mellifera];single-stranded DNA-binding protein 3 isoform X1 [Apis mellifera];single-stranded DNA-binding protein 3 isoform X1 [Apis mellifera]	441	7.2	1	0.006	GPPPNSSLGPGGPGGPGMPPMSMAGPGGR
221	XP_006558582.1 XP_016771254.1	0.4749	borealin isoform X2 [Apis mellifera];borealin isoform X1 [Apis mellifera]	287	5.6	1	0.006	QMTLSEILNYDNENEK
222a	XP_006571316.1 XP_006571317.1 XP_006571319.1	0.4669	E3 ubiquitin-protein ligase Nedd-4 isoform X3 [Apis mellifera];E3 ubiquitin-protein ligase Nedd-4 isoform X3 [Apis mellifera];E3 ubiquitin-protein ligase NEDD4 isoform X5 [Apis mellifera]	840	9.1	1	0.009	IFDEHELELLMCGIQHIDVR+MAEEHVYGYNPTSGADGESR+MAEEHVYGYNPTSGADGESRDEATRK+TTQWEDPRMSNPQIAGPAVPYSRDYK
222b	XP_006571313.1 XP_006571314.1 XP_006571315.1 XP_016772622.1 XP_016772624.1 XP_395191.4	0	E3 ubiquitin-protein ligase Nedd-4 isoform X1 [Apis mellifera];E3 ubiquitin-protein ligase Nedd-4 isoform X1 [Apis mellifera];E3 ubiquitin-protein ligase Nedd-4 isoform X2 [Apis mellifera];E3 ubiquitin-protein ligase Nedd-4 isoform X1 [Apis mellifera];E3 ubiquitin-protein ligase Nedd-4 isoform X1 [Apis mellifera];E3 ubiquitin-protein ligase Nedd-4 isoform X1 [Apis mellifera]	872	0	0	0	IFDEHELELLMCGIQHIDVR+TTQWEDPRMSNPQIAGPAVPYSRDYK
222c	XP_006571318.1	0	E3 ubiquitin-protein ligase NEDD4 isoform X4 [Apis mellifera]	822	0	0	0	IFDEHELELLMCGIQHIDVR+SSINQSDDSVDSPAGSRR+TTQWEDPRMSNPQIAGPAVPYSRDYK
223	rev_XP_006571543.1 rev_XP_006571544.1	0.4573	chromatin complexes subunit BAP18 isoform X1 [Apis mellifera];chromatin complexes subunit BAP18 isoform X2 [Apis mellifera]	157	20.6	1	0.006	GAPSDTTPHLQMTLEGLKNFAAGAATFIEGVK
224	NP_001153522.1 NP_001153544.1	0.4533	heat shock protein cognate 4 [Apis mellifera];heat shock protein Hsp70Ab-like [Apis mellifera]	650	1.7	10	0.025	VEIIANDQGNR
225	rev_XP_006566003.1 rev_XP_016767139.1	0.449	dnaJ homolog subfamily A member 1 [Apis mellifera];dnaJ homolog subfamily A member 1 [Apis mellifera]	399	6.8	1	0.006	GGLGGGFFMDFIDRPSSFVNGGAGGEK
226	XP_003249825.2	0.4413	PAX3- and PAX7-binding protein 1 [Apis mellifera]	857	2.9	1	0.006	ELGTDYIPIEEQSDDK+NTDKADTMK
227	NP_001167611.1	0.4353	cuticular protein precursor [Apis mellifera]	174	11.5	1	0.006	SLVCLMLISVALAAAEEDKK
228	XP_006559036.1 XP_623710.1	0.4164	transcription initiation factor TFIID subunit 1 isoform X2 [Apis mellifera];transcription initiation factor TFIID subunit 1 isoform X1 [Apis mellifera]	644	3.6	1	0.006	NTNNQNQSGSGGGMNNGGSGRPR
229a	rev_XP_006566323.1	0.416	uncharacterized protein LOC413109 isoform X1 [Apis mellifera]	975	4.4	1	0.007	DELIEIGDMPMSK+DIVVSEMVDSCMLPDK+DLDPLGSTSSFSDR
229b	rev_XP_026299655.1	0	uncharacterized protein LOC413109 isoform X2 [Apis mellifera]	893	0	0	0	DELIEIGDMPMSK+DIVVSEMVDSCMLPDK
230	XP_003249946.2	0.4123	uncharacterized protein LOC100578699 [Apis mellifera]	1844	1.4	39	0.092	ISANVTFGNVTLGAVKK+LINGIDPNR
231	rev_NP_001233596.1 rev_XP_006568757.1 rev_XP_006568758.1 rev_XP_026302165.1	0.412	insulin-like receptor-like [Apis mellifera];insulin-like receptor-like isoform X1 [Apis mellifera];insulin-like receptor-like isoform X1 [Apis mellifera];insulin-like receptor-like isoform X2 [Apis mellifera]	1690	2.3	6	0.015	ASRTSNWRVVSSVCGSSSPGDDPR+QDIFNPDDPEWR+VVSSVCGSSSPGDDPR
232	XP_026295820.1	0.4068	clotting factor B, partial [Apis mellifera]	608	4.3	1	0.006	NEDCNAAYFQPITSNFLCAGYSQGGK
233	rev_XP_006568392.1 rev_XP_006568393.1 rev_XP_006568394.1 rev_XP_006568395.1	0.406	JNK-interacting protein 1 isoform X1 [Apis mellifera];JNK-interacting protein 1 isoform X2 [Apis mellifera];JNK-interacting protein 1 isoform X3 [Apis mellifera];JNK-interacting protein 1 isoform X4 [Apis mellifera]	503	6.1	1	0.006	ETSGSGPR+GGNGSGTTSGGGPGPGGVGASR
234	rev_XP_026297424.1 rev_XP_026297425.1 rev_XP_026297426.1	0.4057	uncharacterized protein LOC408897 isoform X1 [Apis mellifera];nuclear receptor coactivator 6 isoform X2 [Apis mellifera];nuclear receptor coactivator 6 isoform X2 [Apis mellifera]	2362	3.2	1	0.008	FLNEEVVSSPIEMSR+HSGSHGSGHVDEDPHR+LQQTFAPNPR+QSLVGGNVSSVDSLSGHHWRDSTRDQR
235	XP_026297197.1	0.4055	kinesin-like protein KIF20B [Apis mellifera]	1393	2.5	4	0.011	GGEGEEDELCTIK+TIAIDLDAYEDLKR+TNPPAGSR
236	XP_006560438.1	0.4028	carboxypeptidase B [Apis mellifera]	459	3.9	1	0.006	EIYAGSGPFSEPETNAIR
237	rev_XP_006564068.1 rev_XP_016766952.1 rev_XP_016766953.1 rev_XP_016766954.1 rev_XP_026295202.1	0.3949	glutathione hydrolase 1 proenzyme isoform X4 [Apis mellifera];glutathione hydrolase 1 proenzyme isoform X1 [Apis mellifera];glutathione hydrolase 1 proenzyme isoform X2 [Apis mellifera];glutathione hydrolase 1 proenzyme isoform X4 [Apis mellifera];glutathione hydrolase 1 proenzyme isoform X3 [Apis mellifera]	630	1.4	3	0.012	YDDIMMQTK
238	XP_006566705.2	0.3942	serine/threonine-protein kinase mTOR [Apis mellifera]	2442	0.5	6	0.021	LDDIYNDVMNQR
239	rev_XP_392602.4	0.3903	aminopeptidase N [Apis mellifera]	973	3	1	0.007	ESWEKIEMKCCK+LMQELHIAYSSPWSNPR
240	rev_XP_006567020.2 rev_XP_016770863.2 rev_XP_016770864.2 rev_XP_016770865.2 rev_XP_016770866.2 rev_XP_016770867.2 rev_XP_016770869.2 rev_XP_016770870.2 rev_XP_016770871.2 rev_XP_026300113.1 rev_XP_026300115.1 rev_XP_026300116.1	0.3893	uncharacterized protein KIAA1109 isoform X10 [Apis mellifera];uncharacterized protein KIAA1109 isoform X1 [Apis mellifera];uncharacterized protein KIAA1109 isoform X2 [Apis mellifera];uncharacterized protein KIAA1109 isoform X3 [Apis mellifera];uncharacterized protein KIAA1109 isoform X4 [Apis mellifera];uncharacterized protein KIAA1109 isoform X5 [Apis mellifera];uncharacterized protein KIAA1109…	4921	0.3	1	0.006	ELLIVPCPPDNEGCNK
241a	XP_006562522.1 XP_006562524.1 XP_026296976.1	0.3872	mucin-1 isoform X4 [Apis mellifera];mucin-1 isoform X7 [Apis mellifera];mucin-1 isoform X5 [Apis mellifera]	616	8.4	2	0.008	GLSEKPNDIPAPGTYSPEK+GMTQRPWTPTKR+KFNENPAPGTYSPEK
241b	XP_006562523.1 XP_016768293.1 XP_016768295.1 XP_026296975.1	0	mucin-1 isoform X6 [Apis mellifera];mucin-1 isoform X1 [Apis mellifera];mucin-1 isoform X2 [Apis mellifera];mucin-1 isoform X3 [Apis mellifera]	582	0	0	0	GLSEKPNDIPAPGTYSPEK+GMTQRPWTPTKR
242	rev_XP_006567694.1 rev_XP_016767722.1 rev_XP_623443.2	0.3867	glucose dehydrogenase [FAD, quinone] isoform X1 [Apis mellifera];glucose dehydrogenase [FAD, quinone] isoform X2 [Apis mellifera];glucose dehydrogenase [FAD, quinone] isoform X1 [Apis mellifera]	636	2.5	1	0.006	GRPWFCSGGSSLCANK
243	XP_026301703.1 XP_026301704.1	0.3852	scavenger receptor class B member 1 [Apis mellifera];scavenger receptor class B member 1 [Apis mellifera]	519	2.9	1	0.006	TGQLNPAFQNPSDSK
244	rev_XP_016767752.1 rev_XP_026296703.1 rev_XP_026296704.1 rev_XP_026296705.1	0.3846	nephrin isoform X1 [Apis mellifera];nephrin isoform X1 [Apis mellifera];nephrin isoform X2 [Apis mellifera];nephrin isoform X3 [Apis mellifera]	1015	5.2	1	0.006	EFSEISDSNLPLTSSK+LNMDLAVSSSIPAVMNNNSAQCTLVTNLHER
245	XP_006564047.1 XP_006564048.1 XP_016766712.1 XP_016766713.1 XP_016766714.1 XP_016766715.1	0.3791	ras-related protein Rab-37 isoform X2 [Apis mellifera];ras-related protein Rab-37 isoform X2 [Apis mellifera];ras-related protein Rab-37 isoform X2 [Apis mellifera];ras-related protein Rab-37 isoform X2 [Apis mellifera];ras-related protein Rab-37 isoform X2 [Apis mellifera];ras-related protein Rab-37 isoform X2 [Apis mellifera]	286	12.9	1	0.007	ATGPAASDWPAAPGSGGGGRGQAAPSSSQPGGSAHNR+GQAAPSSSQPGGSAHNR
246	XP_006564574.1 XP_006564575.1 XP_624931.3	0.3716	uncharacterized protein LOC552552 isoform X1 [Apis mellifera];uncharacterized protein LOC552552 isoform X2 [Apis mellifera];uncharacterized protein LOC552552 isoform X1 [Apis mellifera]	1352	1.9	1	0.005	EVHLDTIIWPGGGIVPAYLEQGGEK
247	rev_XP_006557906.2 rev_XP_006557908.2 rev_XP_016771201.2 rev_XP_016771202.2 rev_XP_016771203.2 rev_XP_016771204.2 rev_XP_016771205.2 rev_XP_016771206.2 rev_XP_016771207.2 rev_XP_026300543.1 rev_XP_026300544.1 rev_XP_026300545.1	0.3679	host cell factor 2 isoform X1 [Apis mellifera];host cell factor 2 isoform X1 [Apis mellifera];host cell factor 2 isoform X2 [Apis mellifera];host cell factor 2 isoform X3 [Apis mellifera];host cell factor 2 isoform X5 [Apis mellifera];host cell factor 2 isoform X6 [Apis mellifera];host cell factor 2 isoform X6 [Apis mellifera];host cell factor 2 isoform X6 [Apis mellifera];host cell factor 2 isof…	787	6.8	1	0.009	GSPWDDDALPDGPSR+TPQCAQHVAAFDR+WLENTALGGSEGGFILMCSPLR
248	rev_XP_006566821.3 rev_XP_016770452.2 rev_XP_016770453.2 rev_XP_026299626.1 rev_XP_026299627.1	0.3659	nuclear factor of activated T-cells 5 isoform X4 [Apis mellifera];nuclear factor of activated T-cells 5 isoform X3 [Apis mellifera];nuclear factor of activated T-cells 5 isoform X5 [Apis mellifera];nuclear factor of activated T-cells 5 isoform X1 [Apis mellifera];nuclear factor of activated T-cells 5 isoform X2 [Apis mellifera]	1316	1.6	1	0.005	RVTTGNTSNATNAIPPNVNQR
249	XP_026300446.1	0.3619	protein bowel-like [Apis mellifera]	543	3.1	1	0.005	KSSSSYGIMAMMADGRK
250	XP_016773621.2 XP_026295080.1	0.3596	spore wall protein 2-like isoform X1 [Apis mellifera];hepatoma-derived growth factor-related protein 2-like isoform X2 [Apis mellifera]	821	3.2	1	0.005	NEKPLLSPMNDQKTVEMEGDEGAK
251	XP_026299200.1	0.3568	uncharacterized protein LOC113219054 [Apis mellifera]	1052	4.9	1	0.007	GIDNMSQSSENLK+KGRNGVSPVWLMMK+MRDVEESEDDYVEEAAKMMTNSFAK
252	XP_026294864.1 XP_026294865.1 XP_026294866.1 XP_026294867.1 XP_026294868.1 XP_026294869.1 XP_026294870.1 XP_026294871.1 XP_026294872.1 XP_026294873.1 XP_026294874.1 XP_026294875.1 XP_026294876.1 XP_026294877.1	0.3517	protein shank isoform X1 [Apis mellifera];protein shank isoform X1 [Apis mellifera];protein shank isoform X1 [Apis mellifera];protein shank isoform X1 [Apis mellifera];protein shank isoform X1 [Apis mellifera];protein shank isoform X1 [Apis mellifera];protein shank isoform X1 [Apis mellifera];protein shank isoform X2 [Apis mellifera];protein shank isoform X3 [Apis mellifera];SH3 and multiple anky…	1674	1.6	1	0.007	ATSPLMELTPSAR+KGNNNVAIGGTLGR
253	rev_XP_003251679.1	0.351	oocyte zinc finger protein XlCOF6 [Apis mellifera]	349	14.9	1	0.008	KVDMHDALEDSNGFTQK+SQDGAPDNAGLLGDSEGK+TVTESVSGVNANGQSVR
254	rev_XP_006558167.2 rev_XP_006558169.2 rev_XP_006558170.2	0.3504	cadherin-89D isoform X1 [Apis mellifera];cadherin-89D isoform X1 [Apis mellifera];cadherin-89D isoform X2 [Apis mellifera]	1950	1.4	2	0.009	IVGEGPGVEFIR+VFIPHEPMPYFEYIK
255	rev_NP_001011580.1 rev_XP_026299315.1	0.35	major royal jelly protein 2 precursor [Apis mellifera];major royal jelly protein 2 isoform X1 [Apis mellifera]	452	2.4	2	0.006	LTFSEGDITMK
256	XP_003251596.2 XP_006570697.2 XP_006570698.2 XP_016773369.2 XP_016773370.2 XP_016773371.2 XP_016773372.2 XP_016773373.2	0.3491	43 kDa receptor-associated protein of the synapse homolog [Apis mellifera];43 kDa receptor-associated protein of the synapse homolog [Apis mellifera];43 kDa receptor-associated protein of the synapse homolog [Apis mellifera];43 kDa receptor-associated protein of the synapse homolog [Apis mellifera];43 kDa receptor-associated protein of the synapse homolog [Apis mellifera];43 kDa receptor-associat…	537	2.8	1	0.007	QYESAMGSAAATGDR
257	XP_006564892.1	0.3475	ATP synthase subunit beta, mitochondrial [Apis mellifera]	516	2.9	1	0.005	VALVYGQMNEPPGAR
258a	rev_XP_394084.6	0.3472	uncharacterized protein LOC410606 isoform X2 [Apis mellifera]	2195	2.9	1	0.011	DTPYEKDGPDSSNLTR+ENISSSTNPLTSHSR+SLAGTINTATQACSNRK+TSPQPGDGVWFYTDK
258b	rev_XP_016772041.2	0	protein Skeletor, isoforms B/C isoform X1 [Apis mellifera]	686	0	0	0	DTPYEKDGPDSSNLTR+TSPQPGDGVWFYTDK
259	rev_XP_006561542.2 rev_XP_394734.5	0.3461	molybdenum cofactor sulfurase 1 isoform X2 [Apis mellifera];molybdenum cofactor sulfurase 1 isoform X1 [Apis mellifera]	830	3.5	4	0.018	IESTNTILK+TIEGDYVSTYLLSSNIANEM
260	XP_006558688.2	0.339	homeobox protein Nkx-6.1 [Apis mellifera]	438	15.3	1	0.008	QEEVEGVVAEGEDGCSDAEAEGNSETAAK+SSPEAQPGENMSSLSDAHR+YGMHAGFTASSGIGQFQQR
261	rev_XP_006568109.1	0.3377	cell wall integrity and stress response component 2 [Apis mellifera]	360	7.2	1	0.005	ESQQPFESSFQDTQPVITYQLSADGK
262	XP_026302100.1	0.3356	uncharacterized protein PF11_0213 [Apis mellifera]	1252	1.1	13	0.036	LTNDEILNSINEIK
263	rev_XP_006559161.1 rev_XP_006559164.1 rev_XP_016766202.1	0.3332	histone-lysine N-methyltransferase trithorax isoform X1 [Apis mellifera];histone-lysine N-methyltransferase trithorax isoform X2 [Apis mellifera];histone-lysine N-methyltransferase trithorax isoform X1 [Apis mellifera]	3492	1.7	2	0.009	ENQSDLVMVSTENSKTISSNR+MAMPLNTSAVRR+NTCDNQQDEDLK+STPVNSTSMTIK
264	XP_006558258.2 XP_016769133.2 XP_623910.4	0.3317	citron Rho-interacting kinase isoform X3 [Apis mellifera];citron Rho-interacting kinase isoform X1 [Apis mellifera];citron Rho-interacting kinase isoform X2 [Apis mellifera]	1458	3.1	2	0.01	CAVTISATCGLPR+ENIPPNGIGMPVGYR+IDMHSK+NNNMPMESWVK
265a	NP_001073579.1	0.3306	ecdysone-induced protein 75 [Apis mellifera]	900	3.7	1	0.007	CIAVGMSR+GSSAEEQQPSGDILSPSSEPLDNDK+KCLAVGMSR
265b	XP_006564381.2 XP_006564382.1 XP_006564383.2 XP_006565458.2 XP_006565459.2 XP_016768232.2 XP_396527.6	0	ecdysone-induced protein 75 isoform X1 [Apis mellifera];ecdysone-induced protein 75 isoform X2 [Apis mellifera];ecdysone-induced protein 75 isoform X3 [Apis mellifera];ecdysone-induced protein 78C isoform X2 [Apis mellifera];ecdysone-induced protein 78C isoform X3 [Apis mellifera];ecdysone-induced protein 78C isoform X4 [Apis mellifera];ecdysone-induced protein 78C isoform X1 [Apis mellifera]	894	0	0	0	CIAVGMSR+KCLAVGMSR
266	XP_006558527.1	0.3299	broad-complex isoform X3 [Apis mellifera]	463	6.7	1	0.005	FPGMGHGLQPPDLAGTSQGPLAGSGATDEFR
267	XP_016767287.2 XP_393156.5	0.3264	uncharacterized protein LOC409658 isoform X2 [Apis mellifera];uncharacterized protein LOC409658 isoform X1 [Apis mellifera]	2092	3.2	1	0.008	INVSSTTLTGGNSGGNSASSNSSAPVISNTK+NSVTEVCYVCGDEFK+YSPDMLPPASLGLMSPVMHER
268	NP_001229927.2	0.3223	uncharacterized protein LOC411317 precursor [Apis mellifera]	424	5.9	1	0.005	CVALPGCQHGSCNVSFECSCDPGWK
269	XP_006558661.1	0.319	uncharacterized protein LOC100578245 [Apis mellifera]	138	10.1	2	0.006	ELQNQNNNDLIHCR
270	XP_016766759.2 XP_026295624.1 XP_026295625.1 XP_026295626.1	0.3185	guanylate cyclase 32E [Apis mellifera];guanylate cyclase 32E [Apis mellifera];guanylate cyclase 32E [Apis mellifera];guanylate cyclase 32E [Apis mellifera]	1289	3.7	1	0.008	AAGTGADPCAVADSWR+MAAAFNLPMISYFCTHR+TSQVSLSSNPDADFR
271	rev_XP_026300603.1 rev_XP_026300604.1 rev_XP_026300605.1 rev_XP_026300606.1 rev_XP_026300607.1 rev_XP_026300608.1 rev_XP_026300609.1 rev_XP_026300610.1 rev_XP_026300611.1	0.3164	talin-1 isoform X1 [Apis mellifera];talin-1 isoform X2 [Apis mellifera];talin-1 isoform X3 [Apis mellifera];talin-1 isoform X3 [Apis mellifera];talin-1 isoform X3 [Apis mellifera];talin-1 isoform X3 [Apis mellifera];talin-1 isoform X3 [Apis mellifera];talin-2 isoform X4 [Apis mellifera];talin-1 isoform X5 [Apis mellifera]	2633	0.6	1	0.005	ASVDANSAAASAGSTDR
272a	XP_016771581.2 XP_016771582.2	0.3149	centrosomal protein of 162 kDa isoform X1 [Apis mellifera];centrosomal protein of 162 kDa isoform X2 [Apis mellifera]	1442	2.5	2	0.009	QSLSPSPDVSSSMK+YPSDFENATDEDIGSILEEMSK
272b	XP_016771583.2	0	centrosomal protein of 162 kDa isoform X3 [Apis mellifera]	1339	0	0	0	YPSDFENATDEDIGSILEEMSK
273	XP_006563129.1 XP_623083.1	0.3141	ATP-citrate synthase [Apis mellifera];ATP-citrate synthase [Apis mellifera]	1086	4.3	1	0.006	FLEMSLMLTADHGPAVSGAHNTIVCAR+MFSEAYDAGLHPQEFVNNTR
274	XP_006561723.2 XP_006561724.2 XP_006561725.2 XP_016769464.2 XP_016769465.2	0.3124	cardiomyopathy-associated protein 5 isoform X1 [Apis mellifera];cardiomyopathy-associated protein 5 isoform X2 [Apis mellifera];cardiomyopathy-associated protein 5 isoform X3 [Apis mellifera];cardiomyopathy-associated protein 5 isoform X1 [Apis mellifera];cardiomyopathy-associated protein 5 isoform X1 [Apis mellifera]	2727	4.6	1	0.008	ENMPSIVEHSTEIQNTIVPK+GPGSVFEPR+IIETTSGSNQTEVR+KDNGTEHVEDGTTVQVPTTHVMSMETK+QICVMAGWGFSVNGEVDLQK+STEDGIDNPAFASDDCAAESR+VESTTVTEENPRK
275	rev_NP_001229927.2	0.3123	uncharacterized protein LOC411317 precursor [Apis mellifera]	424	15.3	1	0.006	CIPVDCLDGTWGPLCK+CSGHVCGPYPVCETCNPGTWGVRCR+VEGAEDCVYHSNPHQSAPIECAQK
276	XP_003250800.2	0.311	uncharacterized protein LOC100578769 [Apis mellifera]	514	7.2	1	0.015	EEPQQLGGQVISSQESTKPPK+RSLMDAMENNYTEVDR
277	XP_026302136.1 XP_026302137.1 XP_026302138.1 XP_026302139.1 XP_026302141.1 XP_026302142.1	0.3078	muscle calcium channel subunit alpha-1 isoform X1 [Apis mellifera];muscle calcium channel subunit alpha-1 isoform X2 [Apis mellifera];muscle calcium channel subunit alpha-1 isoform X3 [Apis mellifera];muscle calcium channel subunit alpha-1 isoform X4 [Apis mellifera];muscle calcium channel subunit alpha-1 isoform X6 [Apis mellifera];muscle calcium channel subunit alpha-1 isoform X7 [Apis mellifer…	2291	1.4	1	0.005	IGGGGDEGVGGGGGIGGIGGGGGGGGGSLR
278	rev_XP_006569907.1 rev_XP_006569908.1 rev_XP_006569909.1 rev_XP_006569910.1	0.3068	serine/threonine-protein kinase GA29083 isoform X1 [Apis mellifera];serine/threonine-protein kinase GD17699 isoform X2 [Apis mellifera];serine/threonine-protein kinase GA29083 isoform X3 [Apis mellifera];serine/threonine-protein kinase GA29083 isoform X4 [Apis mellifera]	665	7.5	1	0.006	EDISMITTSSLEGSGSFNSDGSPSAGQSLPEEMM+TLDTALSDFSR
279	rev_XP_026298657.1	0.3063	N-acetyltransferase ESCO1 [Apis mellifera]	570	2.6	1	0.005	IGHSVGANIGGISHR
280	rev_XP_006571263.1 rev_XP_006571264.1 rev_XP_006571265.1 rev_XP_006571266.1 rev_XP_006571267.1 rev_XP_006571269.1 rev_XP_026296410.1 rev_XP_026296414.1	0.3053	membrane-associated guanylate kinase, WW and PDZ domain-containing protein 1 isoform X1 [Apis mellifera];membrane-associated guanylate kinase, WW and PDZ domain-containing protein 1 isoform X1 [Apis mellifera];membrane-associated guanylate kinase, WW and PDZ domain-containing protein 1 isoform X2 [Apis mellifera];membrane-associated guanylate kinase, WW and PDZ domain-containing protein 1 isoform…	1052	1.6	1	0.005	QGHASDAITFGFGMTGK
281	XP_006562950.1 XP_006562951.1 XP_016770020.1	0.3005	arfGAP with SH3 domain, ANK repeat and PH domain-containing protein isoform X1 [Apis mellifera];arfGAP with SH3 domain, ANK repeat and PH domain-containing protein isoform X3 [Apis mellifera];arfGAP with SH3 domain, ANK repeat and PH domain-containing protein isoform X2 [Apis mellifera]	1036	1.4	1	0.005	NPPPPAPSSINSSR
282	XP_624872.2	0.2903	ATP-binding cassette sub-family D member 3 [Apis mellifera]	664	3.5	1	0.005	SFCDLWMINMSTLIESSILKMDK
283	XP_016770563.2 XP_016770564.2 XP_016770566.2 XP_026299751.1 XP_396871.5	0.2883	uncharacterized protein LOC413427 isoform X2 [Apis mellifera];uncharacterized protein LOC413427 isoform X4 [Apis mellifera];uncharacterized protein LOC413427 isoform X5 [Apis mellifera];uncharacterized protein LOC413427 isoform X3 [Apis mellifera];uncharacterized protein LOC413427 isoform X1 [Apis mellifera]	1019	4.1	1	0.006	LSSVGSQGSGASGK+TGSIVTEVSIEHYPPPPSSSSSSSSR
284	XP_006571083.1 XP_006571084.1 XP_006571085.1 XP_006571086.1 XP_006571087.1 XP_016770421.1 XP_026301886.1 XP_026301887.1 XP_026301888.1	0.2858	microtubule-associated protein 1B isoform X1 [Apis mellifera];microtubule-associated protein 1B isoform X1 [Apis mellifera];microtubule-associated protein 1B isoform X1 [Apis mellifera];microtubule-associated protein 1B isoform X1 [Apis mellifera];microtubule-associated protein 1B isoform X1 [Apis mellifera];FK506-binding protein 5 isoform X3 [Apis mellifera];microtubule-associated protein 1B iso…	1804	1.6	2	0.008	EAAMNVK+SCCAHR+YPASSSSAELLNDTDR
285	rev_XP_006562571.1 rev_XP_026294757.1	0.2856	polyprenol reductase isoform X1 [Apis mellifera];polyprenol reductase isoform X2 [Apis mellifera]	302	5.5	1	0.005	FSGLCIDLIWMINK
286	rev_XP_006562308.2 rev_XP_006562310.2 rev_XP_006562311.2 rev_XP_016771028.2 rev_XP_016771029.2 rev_XP_026300281.1 rev_XP_026300282.1 rev_XP_026300283.1 rev_XP_026300284.1 rev_XP_026300285.1	0.283	uncharacterized protein LOC410363 isoform X2 [Apis mellifera];uncharacterized protein LOC410363 isoform X3 [Apis mellifera];uncharacterized protein LOC410363 isoform X3 [Apis mellifera];uncharacterized protein LOC410363 isoform X4 [Apis mellifera];uncharacterized protein LOC410363 isoform X5 [Apis mellifera];uncharacterized protein LOC410363 isoform X1 [Apis mellifera];uncharacterized protein LOC…	2263	2.7	1	0.009	APSAEISK+DVIEPDMTR+ESLPDDGGDEYADK+LSDEMSVPTTSSSMEYMKR
287	rev_XP_006564610.2 rev_XP_026297957.1 rev_XP_026297958.1	0.2824	uncharacterized protein LOC411270 isoform X3 [Apis mellifera];serine/threonine-protein kinase STE20 isoform X1 [Apis mellifera];uncharacterized protein LOC411270 isoform X2 [Apis mellifera]	1668	3.2	2	0.009	EIEEENNPVDSQCLR+EIQEADLQIDASSRR+ETVLQETADDAASSSADDR
288	XP_006562728.3	0.2793	TELO2-interacting protein 1 homolog [Apis mellifera]	1058	3.1	1	0.006	DSSILPLYK+IDEDIDNIEQSCEFK+YLGEFGDLR
289	rev_XP_026297323.1	0.2777	uncharacterized protein LOC551566 [Apis mellifera]	3128	1	1	0.008	EIDDASYYSQSAESEPR+MLNTEGQSSPEDR
290	XP_624172.1	0.2769	probable actin-related protein 2/3 complex subunit 2 [Apis mellifera]	306	4.2	2	0.008	QLQEHGADELLIR
291	XP_026300430.1	0.275	adenylate kinase 9 isoform X2 [Apis mellifera]	2015	1.5	1	0.006	DPARLNLPLR+NGGYVVDGMYPSVDSWNMIR
292a	XP_026298172.1 XP_026298173.1 XP_026298174.1 XP_026298175.1 XP_026298177.1 XP_026298178.1 XP_026298182.1 XP_026298183.1	0.2742	basement membrane-specific heparan sulfate proteoglycan core protein isoform X1 [Apis mellifera];basement membrane-specific heparan sulfate proteoglycan core protein isoform X2 [Apis mellifera];basement membrane-specific heparan sulfate proteoglycan core protein isoform X3 [Apis mellifera];basement membrane-specific heparan sulfate proteoglycan core protein isoform X4 [Apis mellifera];basement me…	3910	2	1	0.007	ANTFNLATKNQFGCISCFCMGITNK+DVSSFTSDEFVTSTER+IDSGLIDFEKSITFSNPDFDNSPDSSR+YVPSPGGQSSK
292b	XP_026298176.1 XP_026298179.1 XP_026298180.1 XP_026298181.1 XP_026298184.1 XP_026298185.1 XP_026298186.1 XP_026298187.1 XP_026298188.1 XP_026298189.1 XP_026298190.1 XP_026298191.1 XP_026298192.1 XP_026298193.1 XP_026298194.1 XP_026298195.1 XP_026298196.1 XP_026298197.1 XP_026298198.1 XP_026298199.1 XP_026298200.1 XP_026298201.1 XP_026298202.1 XP_026298203.1 XP_026298204.1	0	basement membrane-specific heparan sulfate proteoglycan core protein isoform X5 [Apis mellifera];basement membrane-specific heparan sulfate proteoglycan core protein isoform X8 [Apis mellifera];basement membrane-specific heparan sulfate proteoglycan core protein isoform X9 [Apis mellifera];basement membrane-specific heparan sulfate proteoglycan core protein isoform X10 [Apis mellifera];basement m…	3931	0	0	0	ANTFNLATKNQFGCISCFCMGITNK+YVPSPGGQSSK
293	XP_006564625.1 XP_016768935.1 XP_016768936.1 XP_016768937.1 XP_016768938.1 XP_016768939.1 XP_624414.2	0.2735	chromodomain-helicase-DNA-binding protein Mi-2 homolog isoform X6 [Apis mellifera];chromodomain-helicase-DNA-binding protein Mi-2 homolog isoform X1 [Apis mellifera];chromodomain-helicase-DNA-binding protein Mi-2 homolog isoform X2 [Apis mellifera];chromodomain-helicase-DNA-binding protein Mi-2 homolog isoform X3 [Apis mellifera];chromodomain-helicase-DNA-binding protein Mi-2 homolog isoform X4 […	1963	1.3	1	0.007	EQDGATNR+GPFLVSVPLSTIINWER
294	XP_001122463.2	0.273	chromosome transmission fidelity protein 18 homolog [Apis mellifera]	875	3.7	1	0.007	AEAEEIMVQNAMR+CTQNKNENAIKENTTTNSK
295	XP_016769591.1 XP_026301441.1 XP_026301442.1 XP_026301443.1 XP_026301446.1 XP_026301447.1 XP_026301452.1 XP_026301453.1 XP_026301455.1 XP_026301460.1 XP_026301465.1 XP_026301467.1 XP_026301471.1 XP_026301476.1 XP_026301477.1 XP_026301479.1 XP_026301480.1 XP_026301481.1 XP_026301482.1 XP_026301484.1 XP_026301485.1 XP_026301488.1 XP_026301490.1	0.2725	bromodomain adjacent to zinc finger domain protein 2B isoform X9 [Apis mellifera];bromodomain adjacent to zinc finger domain protein 2B isoform X1 [Apis mellifera];bromodomain adjacent to zinc finger domain protein 2B isoform X1 [Apis mellifera];bromodomain adjacent to zinc finger domain protein 2B isoform X1 [Apis mellifera];bromodomain adjacent to zinc finger domain protein 2B isoform X1 [Apis …	2109	2.3	4	0.013	ENSASGGGGGGGGGGGGEAAAAATPGATSASEK+RTTWATMESFLAVTGK
296	XP_026299660.1 XP_026299661.1 XP_026299662.1 XP_026299663.1	0.27	C2 domain-containing protein 5 isoform X1 [Apis mellifera];C2 domain-containing protein 5 isoform X1 [Apis mellifera];C2 domain-containing protein 5 isoform X2 [Apis mellifera];uncharacterized protein LOC726875 isoform X3 [Apis mellifera]	1852	3.5	1	0.006	LIIGMAVGTAVFLTALPTPSIPQIASGNSWHK+VTTSDTDESDDDLPDLDFSVGPR
297	XP_006569978.1 XP_006569979.1 XP_016767694.1 XP_016767695.1 XP_016767696.1	0.2688	venom acid phosphatase Acph-1 isoform X1 [Apis mellifera];venom acid phosphatase Acph-1 isoform X1 [Apis mellifera];venom acid phosphatase Acph-1 isoform X1 [Apis mellifera];venom acid phosphatase Acph-1 isoform X1 [Apis mellifera];venom acid phosphatase Acph-1 isoform X2 [Apis mellifera]	410	2.9	2	0.007	KLMMFSGNER
298	XP_026300715.1	0.2675	uncharacterized protein LOC726997 [Apis mellifera]	1878	1.7	3	0.014	LDDPILK+MPSCSSFEQDQTR+YVANSEEGGVDK
299a	rev_XP_623289.1	0.2657	ATP-dependent RNA helicase DHX8 [Apis mellifera]	1192	3.9	1	0.016	INTEPGTCDEFR+LLMGDTMYK+QIEPVPTPLMEDR+SLNPELPFEAMR
299b	rev_XP_003249784.1 rev_XP_016772178.1	0	pre-mRNA-splicing factor ATP-dependent RNA helicase DHX15 isoform X2 [Apis mellifera];putative pre-mRNA-splicing factor ATP-dependent RNA helicase PRP1 isoform X1 [Apis mellifera]	1039	0	0	0	LLMGDTMYK
300	XP_001123003.1	0.2647	protein chibby homolog 1 [Apis mellifera]	130	7.7	1	0.005	RLEDENNLLK
301	rev_XP_026301584.1 rev_XP_026301585.1 rev_XP_026301586.1 rev_XP_026301587.1 rev_XP_026301588.1 rev_XP_026301589.1 rev_XP_026301590.1 rev_XP_026301591.1 rev_XP_026301592.1 rev_XP_026301593.1 rev_XP_026301594.1 rev_XP_026301595.1 rev_XP_026301596.1 rev_XP_026301597.1 rev_XP_026301598.1 rev_XP_026301599.1 rev_XP_026301600.1 rev_XP_026301601.1 rev_XP_026301602.1 rev_XP_026301603.1 rev_XP_026301604.1 …	0.2637	uncharacterized protein LOC409655 isoform X1 [Apis mellifera];uncharacterized protein LOC409655 isoform X2 [Apis mellifera];uncharacterized protein LOC409655 isoform X3 [Apis mellifera];uncharacterized protein LOC409655 isoform X4 [Apis mellifera];uncharacterized protein LOC409655 isoform X5 [Apis mellifera];uncharacterized protein LOC409655 isoform X6 [Apis mellifera];uncharacterized protein LOC…	5539	0.9	1	0.007	EEISEGEISEGENIEK+EISEEGDGIEVNEK+LPPDPR+VNDVEAVDCDTVDR
302	XP_026298931.1 XP_026298933.1 XP_026298934.1 XP_026298942.1 XP_026298945.1 XP_026298947.1	0.2636	NGFI-A-binding protein homolog isoform X1 [Apis mellifera];NGFI-A-binding protein homolog isoform X2 [Apis mellifera];NGFI-A-binding protein homolog isoform X3 [Apis mellifera];NGFI-A-binding protein homolog isoform X4 [Apis mellifera];NGFI-A-binding protein homolog isoform X5 [Apis mellifera];NGFI-A-binding protein homolog isoform X6 [Apis mellifera]	605	2.8	1	0.005	NLELVMAMPDSDPR
303	rev_XP_392843.1	0.263	40S ribosomal protein S2 [Apis mellifera]	280	4.3	2	0.006	SLYDAFEQYPAK
304	rev_XP_026298753.1	0.2605	dynein heavy chain 10, axonemal [Apis mellifera]	4946	1.5	1	0.007	DLEGLALR+EMAIDTSEGISALLQECNR+IDSIAQMVSTFR+KNDVGVMNYLNKMDER+QLDYAAQEDDEPFSIGHSR
305	XP_393702.4	0.2599	pre-mRNA 3'-end-processing factor FIP1 [Apis mellifera]	517	10.4	1	0.006	QPGADITDYFNYGFNEETWR+SESGVGLILNAGGGSGNAGSMRVPQVAITNDNSK
306	XP_006565066.1	0.2596	uncharacterized protein CG7065 isoform X1 [Apis mellifera]	1243	4.5	3	0.011	ETPELTFMDVYDVR+GTQNLMEEEDK+KDSQPTDEKQDDK+MAEMTGNSNSKK+NVSENEK
307	XP_396194.3	0.2589	manganese-transporting ATPase 13A1 [Apis mellifera]	1164	2.7	7	0.01	EYALCVTGEGLTYLKDNER+WNLTKTDSMIPR
308	XP_026296831.1	0.2582	probable serine/threonine-protein kinase DDB_G0272282 [Apis mellifera]	596	10.6	1	0.008	MELNGEGTEIEMETDLSAAAAVTSTDR+REPSFEMDYESTFEPK+SGLSSMGGGGGGGGGSMSSK
309	XP_026300509.1 XP_026300510.1	0.2572	piezo-type mechanosensitive ion channel component isoform X9 [Apis mellifera];piezo-type mechanosensitive ion channel component isoform X10 [Apis mellifera]	2463	0.7	1	0.005	RMTISEAADVTSVETEEK
310	XP_006564797.1 XP_016767712.1 XP_026296416.1 XP_026296417.1 XP_026296418.1	0.2567	homeobox protein homothorax isoform X1 [Apis mellifera];homeobox protein homothorax isoform X4 [Apis mellifera];homeobox protein homothorax isoform X1 [Apis mellifera];homeobox protein homothorax isoform X2 [Apis mellifera];homeobox protein homothorax isoform X3 [Apis mellifera]	465	4.3	4	0.007	ESSKPPEMGNGLDGGGPR
311	XP_016773639.1	0.2558	uncharacterized protein LOC107966117 [Apis mellifera]	369	5.1	1	0.007	TSMTGIFGEEIILQCFMGK
312	XP_006561648.2 XP_006561649.2 XP_006561650.2 XP_006561651.2	0.254	protein disabled isoform X1 [Apis mellifera];protein disabled isoform X2 [Apis mellifera];protein disabled isoform X3 [Apis mellifera];protein disabled isoform X4 [Apis mellifera]	1715	1.7	1	0.006	SCSSDANSR+SEGGDQKPSPQSPSFSTR
313	XP_006557736.1	0.2525	uncharacterized protein LOC102656070 [Apis mellifera]	558	2	3	0.012	VLECHAFICKR
314	rev_XP_016771755.1 rev_XP_016771756.1 rev_XP_016771757.1 rev_XP_016771758.1 rev_XP_016771759.1 rev_XP_016771760.1 rev_XP_016771761.1 rev_XP_016771762.1 rev_XP_016771763.1 rev_XP_016771764.1 rev_XP_016771765.1 rev_XP_016771766.1 rev_XP_016771767.1 rev_XP_016771768.1 rev_XP_016771769.1	0.2523	potassium voltage-gated channel subfamily H member 2 isoform X1 [Apis mellifera];potassium voltage-gated channel subfamily H member 2 isoform X2 [Apis mellifera];potassium voltage-gated channel subfamily H member 2 isoform X3 [Apis mellifera];potassium voltage-gated channel subfamily H member 2 isoform X4 [Apis mellifera];potassium voltage-gated channel subfamily H member 2 isoform X5 [Apis melli…	1426	3.6	3	0.012	GNGNSSPPGTPPQPESASR+SIADLSAAHSVSR+SLGVSTPGAMMEISSSER
315	XP_026296909.1 XP_026296910.1	0.2522	transport and Golgi organization protein 6 homolog [Apis mellifera];transport and Golgi organization protein 6 homolog [Apis mellifera]	928	1.1	1	0.008	TLGEMASAYK
316	rev_XP_003249566.1 rev_XP_016768647.1	0.2503	enolase-phosphatase E1 isoform X1 [Apis mellifera];enolase-phosphatase E1 isoform X2 [Apis mellifera]	453	6.1	2	0.006	MQPGIGGEASTELTNLVEDSYGTYK
317	XP_026295203.1 XP_026295213.1 XP_026295215.1 XP_026295216.1 XP_026295218.1 XP_026295221.1 XP_026295222.1 XP_026295224.1 XP_026295230.1 XP_026295232.1 XP_026295235.1	0.2499	protein phosphatase 1 regulatory subunit 12A isoform X1 [Apis mellifera];protein phosphatase 1 regulatory subunit 12A isoform X2 [Apis mellifera];protein phosphatase 1 regulatory subunit 12A isoform X3 [Apis mellifera];protein phosphatase 1 regulatory subunit 12A isoform X4 [Apis mellifera];protein phosphatase 1 regulatory subunit 12A isoform X5 [Apis mellifera];protein phosphatase 1 regulatory s…	1050	4.6	1	0.006	LGSISSLSSEAPSMSVRIKSTTSENGELDYK+STGVVHVDMDEIDPEK
318	XP_026297481.1	0.2488	microtubule-associated protein futsch [Apis mellifera]	6312	1	1	0.015	AKQSPVEKK+EDVVDNVDILK+EVALDEK+ITPEDSLDK+LDTTTIVTDK+STPDMTR+VADPSSISTSR
319a	rev_XP_006571416.1 rev_XP_026299071.1	0.2428	latrophilin Cirl isoform X6 [Apis mellifera];latrophilin Cirl isoform X7 [Apis mellifera]	1048	4	2	0.009	GGNAGGGGGSTGSSGGSSGAVTK+NHNSPAMMHMQHAGVPSR
319b	rev_XP_006571410.1 rev_XP_006571411.1 rev_XP_006571412.1 rev_XP_006571413.1 rev_XP_006571414.1 rev_XP_026299067.1	0	latrophilin Cirl isoform X1 [Apis mellifera];latrophilin Cirl isoform X1 [Apis mellifera];latrophilin Cirl isoform X2 [Apis mellifera];latrophilin Cirl isoform X3 [Apis mellifera];latrophilin Cirl isoform X4 [Apis mellifera];latrophilin Cirl isoform X5 [Apis mellifera]	1322	0	0	0	GGNAGGGGGSTGSSGGSSGAVTK
320	XP_001120897.2	0.2418	1-acyl-sn-glycerol-3-phosphate acyltransferase alpha [Apis mellifera]	276	2.9	9	0.027	LLINDTAK
321	rev_XP_006561470.2	0.2404	uncharacterized protein PF11_0213 [Apis mellifera]	1385	3.5	1	0.006	NSDIEQLENNDEK+WLEMFNFQMSNNIDYMSLTNPYHNHCCNSSQDSKK
322	rev_XP_006568605.1	0.2391	cAMP-specific 3',5'-cyclic phosphodiesterase isoform X10 [Apis mellifera]	662	2.9	1	0.005	KLGGTSGPFDMLGGSSGSM
323	XP_003250371.3 XP_006564075.2 XP_006564076.2	0.2382	titin isoform X3 [Apis mellifera];titin isoform X2 [Apis mellifera];titin isoform X1 [Apis mellifera]	3341	2	1	0.007	EEEASPKPEEDQQSTEASVEAPTTK+IVPEEEKPVQTTEK+KPEEGVPEATEAPSMEEATGGPVEEEK
324	rev_XP_006565321.1 rev_XP_006565322.1	0.2377	BTB/POZ domain-containing protein 6-B isoform X1 [Apis mellifera];BTB/POZ domain-containing protein 6-B isoform X2 [Apis mellifera]	524	2.6	1	0.005	ATLSTELYNVCAR
325	XP_006560560.2 XP_006560561.2 XP_006560562.2 XP_026295250.1	0.236	uncharacterized protein LOC413858 isoform X1 [Apis mellifera];uncharacterized protein LOC413858 isoform X1 [Apis mellifera];uncharacterized protein LOC413858 isoform X2 [Apis mellifera];uncharacterized protein LOC413858 isoform X1 [Apis mellifera]	1458	4.7	4	0.015	ETTQPSSK+GSSSVAVQTGIDEDHQNEERSFR+NAPVGEWNSLPHLVDR+TIGQTMDMSSLTNENWNSR
326	rev_XP_006559521.1 rev_XP_006559523.1 rev_XP_006559524.1 rev_XP_006559526.1 rev_XP_026298346.1 rev_XP_026298347.1 rev_XP_026298348.1	0.2348	serine/threonine-protein kinase OSR1 isoform X1 [Apis mellifera];serine/threonine-protein kinase OSR1 isoform X2 [Apis mellifera];serine/threonine-protein kinase OSR1 isoform X3 [Apis mellifera];serine/threonine-protein kinase OSR1 isoform X3 [Apis mellifera];serine/threonine-protein kinase OSR1 isoform X1 [Apis mellifera];serine/threonine-protein kinase OSR1 isoform X3 [Apis mellifera];serine/th…	642	1.9	2	0.012	IIDLLSGGELLR
327	rev_XP_026299531.1 rev_XP_026299532.1 rev_XP_026299533.1 rev_XP_026299534.1	0.2331	centrosome-associated zinc finger protein CP190 [Apis mellifera];centrosome-associated zinc finger protein CP190 [Apis mellifera];centrosome-associated zinc finger protein CP190 [Apis mellifera];centrosome-associated zinc finger protein CP190 [Apis mellifera]	855	1.9	3	0.007	ENSHGEDEEDETTDNK
328	XP_006566082.1	0.2323	four and a half LIM domains protein 2 isoform X12 [Apis mellifera]	344	3.8	1	0.005	ADVDSVVYTTTER
329	XP_026295520.1	0.2316	E3 ubiquitin-protein ligase HERC2 [Apis mellifera]	5042	1.7	1	0.008	ASKMSSSAMSVIAATLTSNAQIVGEGVTSDR+DCFLLNPIADSPLHMNMFR+LQLHTMITHNIDSK+QVVTGDIVSGR+VIQIACGSR
330	XP_006561662.2 XP_016769448.2 XP_016769451.2	0.2314	uncharacterized protein LOC100576640 isoform X2 [Apis mellifera];uncharacterized protein LOC100576640 isoform X1 [Apis mellifera];uncharacterized protein LOC100576640 isoform X3 [Apis mellifera]	1722	3.7	1	0.008	MALAVDEDSPDFCAVIDK+RFQMNNSANSSMGK+TDSSCKDTVRMSSPSK+YLQGVAHKK
331a	XP_006568541.1 XP_026295223.1	0.2297	protein vav isoform X2 [Apis mellifera];protein vav isoform X4 [Apis mellifera]	774	6.1	1	0.007	CMPIPPPPPPPPSLSCER+DLQSAGAGPTTGVGTFTMKPK+QCIAHSGR
331b	XP_006568540.1 XP_006568542.1	0	protein vav isoform X1 [Apis mellifera];protein vav isoform X3 [Apis mellifera]	795	0	0	0	CMPIPPPPPPPPSLSCER+QCIAHSGR
332	XP_026296228.1 XP_026296229.1 XP_026296230.1 XP_026296232.1 XP_026296233.1 XP_026296234.1 XP_026296235.1 XP_026296236.1	0.2293	microtubule-associated protein futsch isoform X1 [Apis mellifera];microtubule-associated protein futsch isoform X2 [Apis mellifera];microtubule-associated protein futsch isoform X3 [Apis mellifera];microtubule-associated protein futsch isoform X4 [Apis mellifera];microtubule-associated protein futsch isoform X5 [Apis mellifera];ankyrin-3 isoform X6 [Apis mellifera];ankyrin-3 isoform X7 [Apis mell…	6124	0.2	26	0.04	GASPHAMAK
333	rev_XP_006558444.1 rev_XP_006558445.1 rev_XP_006558446.1 rev_XP_006558447.1 rev_XP_623442.2	0.2288	phosrestin-2 [Apis mellifera];phosrestin-2 [Apis mellifera];phosrestin-2 [Apis mellifera];phosrestin-2 [Apis mellifera];phosrestin-2 [Apis mellifera]	547	6.4	1	0.011	SSSNNVNVHVSIPDGHAYIAR+VDYSTGIPAGNYEK
334	XP_392650.4	0.2283	mitogen-activated protein kinase kinase kinase 4 [Apis mellifera]	1323	2.1	2	0.01	LDIEAAYNYMEK+SIAGNIINGCEIGGIK
335	XP_001120893.2 XP_006571132.1 XP_006571133.1 XP_006571134.1 XP_006571135.1 XP_006571136.1 XP_006571137.1 XP_006571138.1 XP_006571139.1 XP_006571141.1 XP_006571142.1 XP_006571144.1 XP_006571145.1 XP_016771015.1	0.2266	phosphatidylinositol 4-phosphate 5-kinase type-1 beta isoform X2 [Apis mellifera];phosphatidylinositol 4-phosphate 5-kinase type-1 beta isoform X1 [Apis mellifera];phosphatidylinositol 4-phosphate 5-kinase type-1 beta isoform X3 [Apis mellifera];phosphatidylinositol 4-phosphate 5-kinase type-1 gamma isoform X4 [Apis mellifera];phosphatidylinositol 4-phosphate 5-kinase type-1 beta isoform X5 [Apis…	915	2.3	1	0.005	EGEFLQTLLPGYYMNLNQNPR
336	rev_XP_393397.5	0.2263	transcription initiation factor TFIID subunit 2 [Apis mellifera]	1199	0.7	17	0.034	IELEVTNR
337	rev_XP_026295375.1	0.226	probable serine/threonine-protein kinase DDB_G0282963 [Apis mellifera]	514	3.1	1	0.005	MLASLESVSEVIHHAM
338	rev_XP_006559358.1 rev_XP_006563032.1	0.2248	protein gooseberry-neuro-like [Apis mellifera];protein gooseberry [Apis mellifera]	442	2.5	2	0.008	IEWSFIGPNDR
339a	rev_XP_026294831.1	0.2235	ryanodine receptor isoform X3 [Apis mellifera]	5117	1.4	1	0.008	EGEVPDWGLD+EVLESNSQLGCR+FLACTFEADHMNKEGAAGESGVGLGEAK+FSLIANMQERPPCR+QMPIPSEK
339b	rev_XP_006569098.1 rev_XP_006569105.1 rev_XP_006569106.1 rev_XP_006569107.1 rev_XP_006569108.1 rev_XP_006569110.1 rev_XP_026294830.1 rev_XP_392217.5	0	ryanodine receptor isoform X1 [Apis mellifera];ryanodine receptor isoform X7 [Apis mellifera];ryanodine receptor isoform X5 [Apis mellifera];ryanodine receptor isoform X6 [Apis mellifera];ryanodine receptor isoform X8 [Apis mellifera];ryanodine receptor isoform X9 [Apis mellifera];ryanodine receptor isoform X2 [Apis mellifera];ryanodine receptor isoform X4 [Apis mellifera]	5142	0	0	0	EVLESNSQLGCR+FLACTFEADHMNKEGAAGESGVGLGEAK+FSLIANMQERPPCR+QMPIPSEK
340	rev_XP_006560864.1	0.2228	plectin [Apis mellifera]	578	2.8	1	0.005	NLTELDIQQDEANGYK
341a	XP_016768224.2	0.2228	homeobox protein cut isoform X8 [Apis mellifera]	1576	4.3	2	0.008	GAGDEVIINGVCVMQTDDYGVK+LDGLDCTGSGGVTVNNSR+MLDGLDCTGSGGVTVNNSRGRADDSTSR+SNTPLGTTPLSCLDAEK
341b	XP_016768222.2 XP_026297353.1	0	homeobox protein cut isoform X9 [Apis mellifera];homeobox protein cut isoform X7 [Apis mellifera]	1574	0	0	0	GAGDEVIINGVCVMQTDDYGVK+SNTPLGTTPLSCLDAEK
341c	XP_016768223.2 XP_026297348.1 XP_026297349.1 XP_026297350.1 XP_026297351.1 XP_026297352.1 XP_026297354.1	0	homeobox protein cut isoform X6 [Apis mellifera];homeobox protein cut isoform X1 [Apis mellifera];homeobox protein cut isoform X2 [Apis mellifera];homeobox protein cut isoform X3 [Apis mellifera];homeobox protein cut isoform X4 [Apis mellifera];homeobox protein cut isoform X5 [Apis mellifera];homeobox protein cut isoform X11 [Apis mellifera]	1624	0	0	0	EQLAAANDGNSK+GAGDEVIINGVCVMQTDDYGVK+SNTPLGTTPLSCLDAEK
341d	XP_016768225.2	0	homeobox protein cut isoform X10 [Apis mellifera]	1570	0	0	0	GAGDEVIINGVCVMQTDDYGVK+MEEEVSVMIR+SNTPLGTTPLSCLDAEK
342	XP_394908.4	0.2215	coiled-coil domain-containing protein 50 [Apis mellifera]	343	3.8	4	0.007	EWLVHEDGALAYR
343	rev_XP_003249384.1 rev_XP_016771651.1	0.2208	multiple inositol polyphosphate phosphatase 1 [Apis mellifera];multiple inositol polyphosphate phosphatase 1 [Apis mellifera]	446	2.2	8	0.026	LIPCAAQTHK
344	rev_XP_006564028.1	0.2201	cytoplasmic tRNA 2-thiolation protein 1 [Apis mellifera]	343	4.1	3	0.012	RICDAGATIVSTCR
345	rev_XP_006568944.2 rev_XP_006568945.2 rev_XP_006568947.2 rev_XP_006568948.2 rev_XP_006568949.2 rev_XP_006568950.2 rev_XP_006568952.2 rev_XP_006568953.2 rev_XP_006568956.2 rev_XP_006568957.2 rev_XP_006568958.2 rev_XP_026295071.1	0.2194	homeodomain-interacting protein kinase 2 isoform X1 [Apis mellifera];homeodomain-interacting protein kinase 2 isoform X1 [Apis mellifera];homeodomain-interacting protein kinase 2 isoform X3 [Apis mellifera];homeodomain-interacting protein kinase 2 isoform X4 [Apis mellifera];homeodomain-interacting protein kinase 2 isoform X5 [Apis mellifera];homeodomain-interacting protein kinase 2 isoform X6 [A…	1387	0.8	1	0.005	REVQDMTLMRK
346	XP_026302173.1 XP_026302174.1	0.2184	testin isoform X1 [Apis mellifera];testin isoform X2 [Apis mellifera]	745	2.1	2	0.007	LAHEAGAGAPCVLCK
347	rev_XP_026301692.1	0.2183	uncharacterized protein LOC113219326 [Apis mellifera]	109	16.5	1	0.007	LDSHLASMDGGAQEGLRR
348	rev_XP_006562363.1	0.2171	cytochrome P450 9e2 [Apis mellifera]	517	6.8	3	0.009	MAFLMSGFVPDAGEYAFSR+MTENIVADMYK+WREGKMAFLMSGFVPDAGEYAFSR
349	XP_006565544.2	0.2165	aminopeptidase N [Apis mellifera]	923	2	1	0.005	SYLDTIASSVTTHEQYGK
350	rev_XP_003250376.2 rev_XP_026295386.1	0.2161	uncharacterized protein LOC100577178 [Apis mellifera];uncharacterized protein LOC100577178 [Apis mellifera]	142	12	1	0.005	ELQFSGVDIDDQDYYPR
351	NP_001229387.2	0.2158	E3 ubiquitin-protein ligase MARCH6 [Apis mellifera]	1002	1.3	1	0.005	IATAIIMMGPDWR
352	XP_006567985.2 XP_016767848.2 XP_016767849.2 XP_016767850.2	0.2121	odorant receptor 13a isoform X2 [Apis mellifera];odorant receptor 13a isoform X1 [Apis mellifera];odorant receptor 13a isoform X3 [Apis mellifera];odorant receptor 13a isoform X4 [Apis mellifera]	385	6	1	0.007	MEALNGADPNSAAIMGDNVIR
353	XP_026296653.1 XP_026296655.1	0.2107	cadherin-related tumor suppressor isoform X1 [Apis mellifera];cadherin-related tumor suppressor isoform X2 [Apis mellifera]	5080	2.2	1	0.009	AGLAYGQTSVNITVVDVNDNPPR+IDESTGTITTSGCLDR+RFGINPSTGVIHTLLPIDR+RSPMLPQDSGAMGLAMQSR+VVSLSVSMCR+VYTTDADEGLNGDVFYSLEDGNQYGR
354	rev_XP_006569709.2 rev_XP_006569710.2	0.2107	dynein intermediate chain 2, axonemal isoform X1 [Apis mellifera];dynein intermediate chain 2, axonemal isoform X2 [Apis mellifera]	588	5.2	1	0.006	NGSIVIGNELGCMFR+RIDWWMIQGDK
355	NP_001011600.1	0.2103	hexamerin 70b precursor [Apis mellifera]	683	5.9	1	0.006	ISTAIDLGYVVDSYGNHVK+NSHESVFVVPDEVPSDVLYNR
356	XP_006557334.2 XP_006557335.2 XP_006557337.2 XP_006557338.2 XP_026297814.1	0.2102	uncharacterized protein LOC102654281 isoform X1 [Apis mellifera];uncharacterized protein LOC102654281 isoform X1 [Apis mellifera];uncharacterized protein LOC102654281 isoform X2 [Apis mellifera];uncharacterized protein LOC102654281 isoform X3 [Apis mellifera];uncharacterized protein LOC102654281 isoform X1 [Apis mellifera]	944	3.3	1	0.006	EPEQLENAENQK+NTENIVENGWSTGENLK
357	XP_026296611.1 XP_026296612.1 XP_026296613.1	0.21	baculoviral IAP repeat-containing protein 6 isoform X1 [Apis mellifera];baculoviral IAP repeat-containing protein 6 isoform X2 [Apis mellifera];baculoviral IAP repeat-containing protein 6 isoform X3 [Apis mellifera]	4719	0.7	1	0.006	KTLSGTGTSASSNGER+LNGLLPGLPLEGDPADK
358	XP_006567324.2 XP_016767122.2 XP_394491.6	0.2086	uncharacterized protein LOC411018 isoform X3 [Apis mellifera];uncharacterized protein LOC411018 isoform X1 [Apis mellifera];uncharacterized protein LOC411018 isoform X2 [Apis mellifera]	1728	4.2	1	0.008	DGKSEGGGGGGGGK+GHDVGHGFKVENMKYYGELK+RQGGGGGGGGGGSMVVGIGSGGGNGGGGGGGGGGSNSSR
359	rev_XP_016768215.2	0.2083	chaoptin [Apis mellifera]	1288	3.7	2	0.007	FTGEEIMTLPNGDLYTK+IDMGYEMFNDPSLTSEPIR+ISDIENDQLEMR
360a	rev_XP_397392.5	0.2064	tetratricopeptide repeat protein 28 isoform X1 [Apis mellifera]	2068	1.6	1	0.007	KELGIGDDLSTSHFR+SGAALASTGEPEVESIDR
360b	rev_XP_006561237.2 rev_XP_006561238.2	0	tetratricopeptide repeat protein 28 isoform X2 [Apis mellifera];tetratricopeptide repeat protein 28 isoform X3 [Apis mellifera]	2007	0	0	0	KELGIGDDLSTSHFR
361	rev_XP_001120439.3 rev_XP_006560275.1 rev_XP_026300953.1	0.2055	iduronate 2-sulfatase isoform X1 [Apis mellifera];iduronate 2-sulfatase isoform X2 [Apis mellifera];iduronate 2-sulfatase isoform X3 [Apis mellifera]	533	2.1	2	0.009	LNLAAVDK
362	rev_XP_006562778.1	0.2048	zinc finger protein 664 isoform X2 [Apis mellifera]	379	3.7	2	0.007	QTFSQGCINCVYPR
363	rev_NP_001352069.1	0.2024	cytochrome P450 6a14-like [Apis mellifera]	500	5.2	1	0.005	FESEQESLSNMEVGFGCSGVVDTTFR
364	XP_006571573.2 XP_006571587.2 XP_016769000.2 XP_016769005.2 XP_016769008.2 XP_016769010.2 XP_016769015.2 XP_016769019.2 XP_016769026.2 XP_016769028.2 XP_016769031.2 XP_016769033.2 XP_016769039.2 XP_016769042.2 XP_016769052.2 XP_026299980.1	0.2023	WD repeat-containing protein 7 isoform X1 [Apis mellifera];WD repeat-containing protein 7 isoform X15 [Apis mellifera];WD repeat-containing protein 7 isoform X1 [Apis mellifera];WD repeat-containing protein 7 isoform X2 [Apis mellifera];WD repeat-containing protein 7 isoform X3 [Apis mellifera];WD repeat-containing protein 7 isoform X4 [Apis mellifera];WD repeat-containing protein 7 isoform X5 [A…	1521	2.2	1	0.007	HALTLIATARPAAFITTMAR+TVTLMLADGSETR
365	XP_006561542.2 XP_394734.5	0.2015	molybdenum cofactor sulfurase 1 isoform X2 [Apis mellifera];molybdenum cofactor sulfurase 1 isoform X1 [Apis mellifera]	830	2.8	11	0.031	ENGIITVGDTVYIS+LITNTSEIK
366	rev_XP_016768436.1	0.2012	carboxylesterase 5A [Apis mellifera]	621	6.1	1	0.006	AFSALMTMMVDAMK+LCEMLASTPQR+YDIANSNSMDINR
367a	XP_016773107.2	0.2009	atypical protein kinase C isoform X3 [Apis mellifera]	608	4.6	1	0.006	FYAAEISLALNFLHEK+MPTQTTENDDIR
367b	XP_006558666.1 XP_026302065.1 XP_397273.4	0	atypical protein kinase C isoform X2 [Apis mellifera];atypical protein kinase C isoform X4 [Apis mellifera];atypical protein kinase C isoform X1 [Apis mellifera]	768	0	0	0	FYAAEISLALNFLHEK
368a	XP_006570365.1	0.2001	uncharacterized protein LOC552799 isoform X1 [Apis mellifera]	311	7.4	5	0.009	PDQVAVMAK+QSGVGFEALYEAGR
368b	XP_006570366.1	0	uncharacterized protein LOC552799 isoform X2 [Apis mellifera]	282	0	0	0	QSGVGFEALYEAGR

## Sheet: C
entry no.	protein	protein probability	protein description	protein length	percent coverage	tot indep spectra	percent share of spectrum ids	peptides
1	NP_001011574.1	1	glucose oxidase [Apis mellifera]	615	19.8	54	1.58	AFITPFENR+ATGVNVLINGR+DLGVEFQK+DPLDPPVIWSNDLATEHDR+LSEVSNWK+MGPSYDPMAVVSPR+MSALNVQPTSK+PLDPPVIWSNDLATEHDR+SGGLMNVER+SVMIQAIR+VADASVQPQVISGNPVASVNMVGER
2	NP_001011579.1	1	major royal jelly protein 1 precursor [Apis mellifera]	432	56.9	651	26.26	CENPDNDR+EALPHVPIFDR+EYILVLSNK+EYILVLSNKMQK+FFDYDFGSDER+GEGLIVYHNSDDSFHR+IFVTMLR+IKEALPHVPIFDR+IMNANVNELILNTR+KVGDGGPLLQPYPDWSFAK+LLTFDLTTSQLLK+LTSNTFDYD+LTSNTFDYDPK+LTSNTFDYDPKFTK+MVNNDFNFDDVNFR+NNYPSDIDQWHDK+QDAILSGEYDYK+QVEIPHDVAVNATTGK+RQDAILSGEYDYK+RQDAILSGEYDYKNNYPSDIDQWHDK+SLPILHEWK+TSDYQQNDIHYEGVQNILDTQSSAK+TVAQSDETLQMIASMK+VGDGGPLLQPYPDWSFAK+YNGVPSSLNVISK
3	NP_001011598.1	1	alpha-amylase precursor [Apis mellifera]	493	17.8	65	1.92	ANTYNFDYPQVPYTVK+CAVNNYNDPSNVR+DNPQILTYK+EQFIDMVAR+IMSSFDFQSK+IYVDVIMNHMSGDR+QIYNMVR+YSYEISNAFR
4	NP_001011599.1	1	major royal jelly protein 5 precursor [Apis mellifera]	598	34.9	159	5.33	CANSDNQNNNQNK+DCSGIVSAYK+ENMDMVAQNEETLQTVVAMK+FINNDYNFNEVNFR+GMTFVTVPR+GVPSSLNVISEK+IAIDKFDR+ILGANVNDLIMNTR+KLANSMNVIHEWK+LANSMNVIHEWK+LHVFDLNTSHQLK+LLQPYPDWSWANYK+LTSNTFDYDPK+NYPFDVDQWR+QAAMQSGEYDHTK+QMNEYMMALSMK+VDTMDTMDTMDR+YLDYDFGSDER
5	NP_001011608.1	1	alpha-glucosidase precursor [Apis mellifera]	567	42.5	132	4.06	AFNNVPK+DVLDEFPQPK+EANLNTR+EDLIVYQVYPR+ENYQTMSR+FLDEPLSGETNDPNKTEYTLK+IYTHDIPETYNVVR+KLNMFYNNFNSDIK+LVDNWMTYMPPSGIPNWVPGNHDQLR+MLNDNVFAFSR+NIEPYNNYYIWHPGK+NSFFNMFK+QAYYLHQFAPEQPDLNYYNPVVLDDMQNVLR+RGFDGFR+SISNNEQVK+TPFQWDDSVSAGFSSSSNTWLR+TVNLAAEK+VDALPYICEDMR
6	XP_003251148.1 XP_003251149.1 XP_394209.2	1	glucose dehydrogenase [FAD, quinone] [Apis mellifera];glucose dehydrogenase [FAD, quinone] [Apis mellifera];glucose dehydrogenase [FAD, quinone] [Apis mellifera]	625	7.4	15	0.43	AFLNTDILK+AMGTLDNGQR+ITLDNNQSVQVR+LNNPDEYPR+QDWGVK
7	XP_016770320.2	1	esterase B1 [Apis mellifera]	553	8.7	28	0.91	GLFHQAIEQSGTSATYLYK+GPIDFAQR+VTLFGESAGGASVNYHVLSEK
8	XP_393208.1	1	putative glucosylceramidase 4 [Apis mellifera]	511	5.3	20	0.72	ATQEQLIR+IPIGSTDFSTR+QPLYYAIK
9	XP_397512.1	1	uncharacterized protein LOC408608 [Apis mellifera]	181	47.5	65	2.39	ASTPIENLIEIFDTIK+DAVELAIR+EQVANALLEGSSDLIGALK+GFAAVAK+GNLGTVNLTK+LKLPTLSK+LPTLSK+QFGKGFAAVAK+SADNIVK+SQIVAAR
10a	NP_001011580.1	1	major royal jelly protein 2 precursor [Apis mellifera]	452	48.5	355	12.76	DKTFVTILR+GDALIVYQNADDSFHR+IAIDKFDR+ILGANVKELIR+IVNDDFNFDDVNFR+IVSAFK+LHVFDLK+LLKPYPDWSFAEFK+LTSNTFDYDPR+MTIDGESFTLK+NYPFDVDQWR+QAAIQSGEYDHTK+QAAIQSGEYDHTKNYPFDVDQWR+QNLEMVAQNDR+SLNVIHEWK+SQFGENNVQYQGSEDILNTQSLAK+TFVTILR+TLQMIAGMK+TVPVCAPK+YDGVPSTLNVISGK+YDGVPSTLNVISGKTGK+YFDYDFGSEER
10b	XP_026299316.1	0.9999	major royal jelly protein 5 isoform X1 [Apis mellifera]	364	36.8	63	2.58	DCSGIVSAYK+GMTFVTVPR+GVPSSLNVISK+IAIDKFDR+KLANSMNVIHEWK+LANSMNVIHEWK+LHVFDLNTSQQLK+LLQPYPDWSWANYK+LTSNTFDYDPK+MMAAGESFTAK+NYPFDVDQWR+QAAIQSGEYDHTK+QAAIQSGEYDHTKNYPFDVDQWR+YLDYDFGSDER
10c	XP_026299315.1	0	major royal jelly protein 2 isoform X1 [Apis mellifera]	452	0	342	0	DKTFVTILR+GDALIVYQNADDSFHR+IAIDKFDR+ILGANVKELIR+IVNDDFNFDDVNFR+IVSAFK+LHVFDLK+LLKPYPDWSFAEFK+LTSNTFDYDPR+MTIDGESFTLK+NYPFDVDQWR+QAAIQSGEYDHTK+QAAIQSGEYDHTKNYPFDVDQWR+QNLEMVAQNDR+SLNVIHEWK+SQFGENNVQYQGSEDILNTQSLAK+TFVTILR+TLQMIAGMK+TVPVCAPK+YFDYDFGSEER
10d	XP_006564997.2 XP_006564998.2	0	carnosine N-methyltransferase isoform X1 [Apis mellifera];carnosine N-methyltransferase isoform X2 [Apis mellifera]	398	0	0	0	IVSAFK
11a	NP_001011601.1	1	major royal jelly protein 3 precursor [Apis mellifera]	544	47.1	238	9.66	DKTFVTIER+ESFDVVAQNEETLQMIVSMK+GEGLIMYQNSDDSFHR+GEGLIMYQNSDDSFHRLTSNTFDYDPR+GGPLLRPYPDWSFAK+HIDFDFGSDER+IAVDKFDR+IINNDFNFNDVNFR+ILGANVDDLMR+IMENLPQSGR+INDPEGNEYMLALSNR+LLTFDLK+LTSNTFDYDPR+LTVAGESFTVK+LWVLDSGLVNNNQPMCSPK+NYPFDVDR+SGEFDHTK+TNTMVYIADEK+TNTMVYIADEKGEGLIMYQNSDDSFHR+VIYEWK+YEDCSGIVSAFK+YHNQNAGNQNADNQNADNQNANNQNADNQNANK
11b	NP_001011622.1	1	major royal jelly protein 6 precursor [Apis mellifera]	437	29.5	41	1.8	DCSGIVSAYK+GDALIIYQNSDDSFHR+IAIDKFDR+IIQNLAYSGR+ILGANVNNLIK+LLAFDLNTSK+QAAIQSGEYDYTK+QNMDMVAQNEK+TFDNDLR+TFLAVIR+YDGVPSSLNVISEK+YIDYDFGSDEKR
11c	NP_001011564.1	0	major royal jelly protein 8 precursor [Apis mellifera]	416	0	1	0	VIYEWK+YIDYDFGSDEKR
12a	NP_001011610.1	1	major royal jelly protein 4 precursor [Apis mellifera]	464	24.8	71	2.26	CANFDNQDNNHYNHNHNQAR+LLQPYPDWSFAK+NEDTLQMVVSMK+QAAIQSGEYDR+QNIDVVAR+QNVPQSGR+QVEIPHDVATTGK+SENQGNDVQYER+TFLAVIR+YEDCSGIVSAHK
12b	XP_026299317.1	0	major royal jelly protein 4 isoform X1 [Apis mellifera]	464	0	61	0	CANFDNQDNNHYNHNHNQAR+NEDTLQMVVSMK+QAAIQSGEYDR+QNIDVVAR+QNIPQSGR+QVEIPHDVATTGK+SENQGNDVQYER+TFLAVIR+YEDCSGIVSAHK
13a	NP_001014429.1	1	major royal jelly protein 7 precursor [Apis mellifera]	443	39.1	99	3.55	GDGLIVYQNSDDSFHR+ILIGGVSDLLENTR+ILNNDLNFNDINFR+LLQPYPDWSWTK+LLVFDLNSSQLIK+LTSNTFNYDPR+NYPFDVDQWR+QAAIQSDEYDHTK+QVDIPHEIAVNTTTEQGR+SLAVQAISSVNTLVYIADNK+TFVTVLR+YDGVPSSLNVISEK+YIDYDFGSEEK
13b	XP_026298500.1 XP_026298501.1 XP_026298502.1 XP_026298503.1	0	probable phospholipid-transporting ATPase IF isoform X1 [Apis mellifera];probable phospholipid-transporting ATPase IF isoform X2 [Apis mellifera];probable phospholipid-transporting ATPase IF isoform X3 [Apis mellifera];probable phospholipid-transporting ATPase IF isoform X4 [Apis mellifera]	1099	0	0	0	TFVTVLR
14a	XP_026301920.1 XP_026301921.1 XP_026301922.1	0.9993	uncharacterized protein LOC551356 isoform X1 [Apis mellifera];uncharacterized protein LOC551356 isoform X2 [Apis mellifera];uncharacterized protein LOC551356 isoform X3 [Apis mellifera]	16967	0.1	7	0.16	EDLSPTDIK+EEISSQIIK
14b	XP_026301923.1	0	nesprin-1 isoform X4 [Apis mellifera]	10890	0	0	0	EDLSPTDIK
15a	XP_026300737.1	0.9991	RNA-binding protein lark isoform X1 [Apis mellifera]	341	4.7	8	0.21	PMPPMPPLGMGSMR+RDPMPPMPPLGMGSMR
15b	XP_026300735.1 XP_026300736.1	0	RNA-binding protein lark isoform X1 [Apis mellifera];RNA-binding protein lark isoform X1 [Apis mellifera]	341	0	7	0	RDPMPPMPPLGMGSMR
16a	XP_016772437.2	0.9983	uncharacterized protein LOC100577697 isoform X1 [Apis mellifera]	513	8.2	6	0.17	AAVEGTAAGVGGCAAGGGAGEGR+NKADATDEKYPATVTAMTR
16b	XP_016772438.2	0	uncharacterized protein LOC100577697 isoform X2 [Apis mellifera]	387	0	0	0	NKADATDEKYPATVTAMTR
17	XP_006570610.1 XP_006570611.1 XP_006570612.1 XP_016768147.1 XP_026297212.1	0.9982	glucosylceramidase-like isoform X2 [Apis mellifera];glucosylceramidase-like isoform X2 [Apis mellifera];glucosylceramidase-like isoform X2 [Apis mellifera];glucosylceramidase-like isoform X1 [Apis mellifera];glucosylceramidase-like isoform X2 [Apis mellifera]	511	3.7	15	0.48	IPIGGTDFSTR+VVLGSWER
18	XP_006568663.1 XP_006568664.1	0.9941	protein KIAA0100 isoform X1 [Apis mellifera];protein KIAA0100 isoform X2 [Apis mellifera]	2097	1	2	0.07	ETYLVQK+LLDVHEASCGVAHMK
19	XP_026297640.1	0.9937	T-complex protein 1 subunit zeta [Apis mellifera]	531	6.4	1	0.05	NMERLALACGGTAMNSFDDIK+QADIYISEGLHPR
20	XP_026299638.1	0.9937	lipase member H-A [Apis mellifera]	304	7.2	16	0.74	GLTGATFNPLR+NANLLISHMDK
21	XP_026295205.1 XP_026295206.1 XP_026295207.1 XP_026295208.1 XP_026295209.1	0.9918	protein split ends isoform X1 [Apis mellifera];protein split ends isoform X1 [Apis mellifera];protein split ends isoform X2 [Apis mellifera];protein split ends isoform X3 [Apis mellifera];protein split ends isoform X4 [Apis mellifera]	4631	0.7	7	0.15	ASGGGSTPGASPAHPTAMSR+TAPQPPASPPPR
22	NP_001011616.2	0.991	defensin-1 preproprotein [Apis mellifera]	95	9.5	9	0.39	VTCDLLSFK
23	XP_001120760.2	0.991	uncharacterized protein LOC724856 [Apis mellifera]	400	5.8	1	0.05	SGWINTNLSAGREYCCKDGRPYK
24	XP_001122081.1	0.991	splicing factor 3B subunit 2 [Apis mellifera]	728	4.1	1	0.05	ENIVGNETQQMTHQIPSLMNHGVPGMDPPK
25	XP_003250476.1	0.991	ribonucleases P/MRP protein subunit POP1 [Apis mellifera]	834	2	1	0.05	QSQKMSQLYLPDCTSVR
26	XP_006562406.1	0.991	polyadenylate-binding protein 1 [Apis mellifera]	630	4	1	0.05	SMAGPAVGVSAQSRPSNYKYTSNMR
27	XP_006563421.1	0.991	chymotrypsin inhibitor-like [Apis mellifera]	74	20.3	2	0.09	IECLEVCQPGCACIK
28	XP_016767448.1	0.991	chitin synthase chs-2 [Apis mellifera]	1457	1.2	1	0.05	VEYCAASDAYTHAPESFK
29	XP_026299531.1 XP_026299532.1 XP_026299533.1 XP_026299534.1	0.991	centrosome-associated zinc finger protein CP190 [Apis mellifera];centrosome-associated zinc finger protein CP190 [Apis mellifera];centrosome-associated zinc finger protein CP190 [Apis mellifera];centrosome-associated zinc finger protein CP190 [Apis mellifera]	855	1.5	1	0.05	VRFDLEEKENMEK
30	XP_625189.3	0.991	laccase-5 [Apis mellifera]	645	2	14	0.6	QDINEVIQEHTER
31	XP_016771508.1 XP_394005.3	0.9901	transmembrane protease serine 11D isoform X1 [Apis mellifera];transmembrane protease serine 11D isoform X1 [Apis mellifera]	518	5	1	0.05	DQSQPLSLDTYTETVNDDRCGIPASK
32	XP_006564269.1 XP_016767650.1	0.9808	AT-rich interactive domain-containing protein 4B isoform X1 [Apis mellifera];AT-rich interactive domain-containing protein 4B isoform X2 [Apis mellifera]	1832	1.6	1	0.05	EERTGGSSPTSEDNMK+RSIEETQSPK
33	XP_001121110.2	0.9751	protein scabrous [Apis mellifera]	693	5.9	1	0.05	EITSLHGGNGNEAK+LDVYGYSGNATDALSYQNGMAFSAKDR
34	XP_006572582.2	0.9751	uncharacterized protein LOC100578417 [Apis mellifera]	551	3.3	1	0.05	TSIHTNNDDVENVTGTPK
35	XP_016772010.2	0.9707	SWI/SNF complex subunit SMARCC2 [Apis mellifera]	1026	2.6	1	0.05	SSGLGTEEKASAGVMANFGLKIDQYSR
36	XP_003250800.2	0.9611	uncharacterized protein LOC100578769 [Apis mellifera]	514	5.1	2	0.06	RNAMTMDLQR+RSLMDAMENNYTEVDR
37	XP_026299468.1	0.9579	mucin-17-like [Apis mellifera]	7817	0.2	1	0.05	GMVTERVCVPYALSK
38	XP_016771516.2	0.9495	chloride channel protein 2 isoform X7 [Apis mellifera]	841	3.3	1	0.05	PWTVAFLCATTDMALSGSDSPSGASVSR
39	NP_001019868.1	0.9375	major royal jelly protein 9 precursor [Apis mellifera]	423	8	5	0.15	IPHDIAINSTTGK+NDGVPSSLNVISNK+TFVTILR
40a	XP_026298176.1 XP_026298179.1 XP_026298180.1 XP_026298181.1 XP_026298184.1 XP_026298185.1 XP_026298186.1 XP_026298187.1 XP_026298188.1 XP_026298189.1 XP_026298190.1 XP_026298191.1 XP_026298192.1 XP_026298193.1 XP_026298194.1 XP_026298195.1 XP_026298196.1 XP_026298197.1 XP_026298198.1 XP_026298204.1	0.93	basement membrane-specific heparan sulfate proteoglycan core protein isoform X5 [Apis mellifera];basement membrane-specific heparan sulfate proteoglycan core protein isoform X8 [Apis mellifera];basement membrane-specific heparan sulfate proteoglycan core protein isoform X9 [Apis mellifera];basement membrane-specific heparan sulfate proteoglycan core protein isoform X10 [Apis mellifera];basement m…	3931	1	2	0.06	KEGTMLVDGEGPYK+SAHDTADEFEVEADEDNEVGNAAEGR
40b	XP_026298172.1 XP_026298173.1 XP_026298174.1 XP_026298175.1 XP_026298177.1 XP_026298178.1 XP_026298182.1 XP_026298183.1 XP_026298199.1 XP_026298200.1 XP_026298201.1 XP_026298202.1 XP_026298203.1	0	basement membrane-specific heparan sulfate proteoglycan core protein isoform X1 [Apis mellifera];basement membrane-specific heparan sulfate proteoglycan core protein isoform X2 [Apis mellifera];basement membrane-specific heparan sulfate proteoglycan core protein isoform X3 [Apis mellifera];basement membrane-specific heparan sulfate proteoglycan core protein isoform X4 [Apis mellifera];basement me…	3910	0	0	0	KEGTMLVDGEGPYK
41	XP_394446.4	0.8762	rab GTPase-activating protein 1-like [Apis mellifera]	1050	1.4	2	0.08	LLEMQVNAGPLIQDK
42	XP_026295162.1 XP_624898.3	0.8646	clustered mitochondria protein homolog isoform X2 [Apis mellifera];clustered mitochondria protein homolog isoform X1 [Apis mellifera]	1402	1.1	1	0.05	TLGAQIETSTENGSMK
43	XP_016768986.1 XP_392175.2	0.8618	BTB/POZ domain-containing protein 1 isoform X2 [Apis mellifera];BTB/POZ domain-containing protein 1 isoform X1 [Apis mellifera]	527	4	1	0.05	KDAENLSMNNSSPVVIESAMR
44	XP_006565447.1 XP_006565448.1	0.8555	ankyrin repeat and SAM domain-containing protein 1A isoform X1 [Apis mellifera];ankyrin repeat and SAM domain-containing protein 1A isoform X2 [Apis mellifera]	1484	2.1	1	0.05	VQMMLPTSPTHYAQPPTPDHPPPSAMQAEK
45	XP_016766584.2 XP_016766585.2 XP_016766586.2	0.8512	uncharacterized protein LOC100577047 isoform X1 [Apis mellifera];uncharacterized protein LOC100577047 isoform X2 [Apis mellifera];uncharacterized protein LOC100577047 isoform X3 [Apis mellifera]	917	1.7	9	0.2	AVEFNMDFNVVCVPR
46	XP_026295645.1 XP_026295646.1 XP_026295647.1	0.8432	uncharacterized protein LOC724402 isoform X1 [Apis mellifera];uncharacterized protein LOC724402 isoform X2 [Apis mellifera];uncharacterized protein LOC724402 isoform X3 [Apis mellifera]	2491	0.6	1	0.05	YSSPPSMKLSVGGSNK
47	XP_016766926.2	0.8339	amphoterin-induced protein 2-like [Apis mellifera]	613	3.9	1	0.05	SRGPSATTTVGIAIAMAVAMSVMR
48	XP_026298461.1 XP_026298462.1	0.8215	furin-like protease 2 isoform X1 [Apis mellifera];furin-like protease 2 isoform X2 [Apis mellifera]	1346	2.2	1	0.05	LPGDTSSSSSFDSPPSSSQVGDESLDTAR
49	XP_006559917.2 XP_016766704.2 XP_016766706.2 XP_016766718.2 XP_016766726.2	0.8189	paired box protein Pax-6 isoform X2 [Apis mellifera];paired box protein Pax-6 isoform X1 [Apis mellifera];paired box protein Pax-6 isoform X1 [Apis mellifera];paired box protein Pax-6 isoform X3 [Apis mellifera];paired box protein Pax-6 isoform X4 [Apis mellifera]	550	5.4	1	0.05	QQQQQQQQGVAAVGVGVGAGSPAESVYDK
50	NP_001242969.2	0.8001	uncharacterized protein LOC100859932 [Apis mellifera]	639	2.3	1	0.05	ETRTEDSLSGQMVEK
51	XP_006558607.2 XP_006558608.2 XP_026299354.1 XP_026299355.1 XP_026299356.1 XP_026299357.1 XP_026299358.1 XP_026299359.1 XP_026299360.1 XP_026299361.1 XP_026299362.1	0.7808	uncharacterized protein LOC408337 isoform X7 [Apis mellifera];uncharacterized protein LOC408337 isoform X10 [Apis mellifera];uncharacterized protein LOC408337 isoform X1 [Apis mellifera];uncharacterized protein LOC408337 isoform X2 [Apis mellifera];uncharacterized protein LOC408337 isoform X3 [Apis mellifera];uncharacterized protein LOC408337 isoform X4 [Apis mellifera];uncharacterized protein LO…	3267	1.2	2	0.05	EDEEPPPTCQDSVAFENRR+SCGSIGGGSGGAASAGSVEER
52	XP_006569237.2 XP_006569239.2 XP_006569240.2 XP_016770066.2 XP_016770067.2 XP_026298951.1	0.7742	uncharacterized protein LOC408275 isoform X1 [Apis mellifera];uncharacterized protein LOC408275 isoform X1 [Apis mellifera];uncharacterized protein LOC408275 isoform X1 [Apis mellifera];uncharacterized protein LOC408275 isoform X1 [Apis mellifera];uncharacterized protein LOC408275 isoform X1 [Apis mellifera];uncharacterized protein LOC408275 isoform X1 [Apis mellifera]	648	4.3	2	0.05	TMGDVVADPIEEESSGEGGTAQNPSGGK
53	XP_006566152.2	0.7497	putative uncharacterized protein DDB_G0287457 [Apis mellifera]	1163	2.7	1	0.05	KTSITNTSSLSDNEK+SDSKDTTSEINIGTEK
54	XP_006569664.1 XP_392133.2	0.7445	PX domain-containing protein kinase-like protein isoform X2 [Apis mellifera];PX domain-containing protein kinase-like protein isoform X1 [Apis mellifera]	580	3.8	1	0.04	STIPTPPSQMPATIDVSNNVSK
55	rev_XP_006566732.1 rev_XP_026299715.1	0.7365	vacuolar protein sorting-associated protein 13C isoform X1 [Apis mellifera];vacuolar protein sorting-associated protein 13C isoform X2 [Apis mellifera]	3400	0.8	1	0.04	TYMIDVIPSMSISICSESQMGIQR
56	XP_026301894.1 XP_026301895.1	0.6982	snurportin-1 [Apis mellifera];snurportin-1 [Apis mellifera]	355	2.5	1	0.04	LQEIEELHK
57	XP_006567241.2	0.6953	coiled-coil domain-containing protein 103 [Apis mellifera]	239	5.4	1	0.04	AVEQNVPTYEDFR
58	XP_026298038.1	0.6903	uncharacterized protein LOC413627 [Apis mellifera]	654	2.3	11	0.17	IAFDLQK+LIELPVTK
59	XP_026294916.1 XP_026294918.1	0.6661	transient receptor potential-gamma protein isoform X3 [Apis mellifera];transient receptor potential-gamma protein isoform X5 [Apis mellifera]	1182	1.7	3	0.06	NSGMNTSTASGTGTGAGGK+NSGMNTSTASGTGTGAGGKK
60	rev_XP_394739.4	0.6496	nicalin-1 [Apis mellifera]	555	3.4	5	0.14	SVDLPNIFIQSSSLNYMHR
61	XP_006561188.2 XP_392567.4	0.6455	uncharacterized protein LOC409039 isoform X2 [Apis mellifera];uncharacterized protein LOC409039 isoform X1 [Apis mellifera]	1816	1.9	3	0.06	TEDFKSALNVDVLIKEMDK+WLSQVEIVTHAGPHR
62	XP_026295434.1	0.6428	uncharacterized protein LOC100577224 [Apis mellifera]	589	2.4	2	0.05	RTVYEPVTSDSTQR
63	XP_006570705.1	0.6206	homeobox protein 2-like [Apis mellifera]	829	2.4	1	0.04	VCWLLFNAGSDPNLPNHQGK
64	XP_393051.1	0.6032	ruvB-like 1 [Apis mellifera]	456	8.3	2	0.05	EDIEEVASLFLDAK+GLGLDENGAAIQAAAGLVGQEMAR
65	XP_393351.4	0.5881	nucleoside diphosphate kinase [Apis mellifera]	171	18.1	1	0.04	YMSSGPVVPMVWEGLNAVKTGRFMLGETNPK
66	rev_XP_006566272.1 rev_XP_623982.2	0.5727	RNA-binding protein 24 isoform X2 [Apis mellifera];RNA-binding protein 38 isoform X1 [Apis mellifera]	280	3.6	9	0.14	RGDIIPNPDK
67	rev_XP_026298305.1 rev_XP_026298306.1	0.5703	neuralized-like protein 4 isoform X1 [Apis mellifera];neuralized-like protein 4 isoform X2 [Apis mellifera]	1717	0.9	1	0.04	ISPSFVVQPNQDEMK
68	XP_392624.5	0.5667	histone-lysine N-methyltransferase eggless [Apis mellifera]	1120	3.4	2	0.05	EGYESDVLEPEMPLSTPEDK+MEVIELVSDDEALEDNTK
69	XP_026300603.1 XP_026300604.1 XP_026300605.1 XP_026300606.1 XP_026300607.1 XP_026300608.1 XP_026300609.1 XP_026300610.1 XP_026300611.1	0.5662	talin-1 isoform X1 [Apis mellifera];talin-1 isoform X2 [Apis mellifera];talin-1 isoform X3 [Apis mellifera];talin-1 isoform X3 [Apis mellifera];talin-1 isoform X3 [Apis mellifera];talin-1 isoform X3 [Apis mellifera];talin-1 isoform X3 [Apis mellifera];talin-2 isoform X4 [Apis mellifera];talin-1 isoform X5 [Apis mellifera]	2633	0.6	1	0.04	DTSGASAAASNADVSAR
70	XP_026297811.1	0.5648	tyrosine-protein kinase transmembrane receptor Ror isoform X2 [Apis mellifera]	1138	1.5	1	0.04	HVPIHSDHPISQTSDDR
71	XP_026297818.1	0.5484	vacuolar protein sorting-associated protein 13D [Apis mellifera]	4006	0.8	1	0.04	HVGMDSISGSLRDSEPTSPVSPVSPGSPDLNMPR
72	rev_XP_016772878.1 rev_XP_026300081.1	0.5471	putative malate dehydrogenase 1B isoform X1 [Apis mellifera];putative malate dehydrogenase 1B isoform X2 [Apis mellifera]	424	3.3	1	0.04	TMLLQSVLDPCMSR
73	XP_026298566.1 XP_026298568.1 XP_026298570.1	0.5186	exosome complex component RRP42 isoform X1 [Apis mellifera];exosome complex component RRP42 isoform X1 [Apis mellifera];exosome complex component RRP42 isoform X2 [Apis mellifera]	290	7	1	0.04	KMLQMGENIGLNLNESLMK
74	XP_006562721.1 XP_006562723.1 XP_016767455.1 XP_016767457.1 XP_026295906.1 XP_026295908.1 XP_026295909.1	0.5092	pituitary homeobox x isoform X2 [Apis mellifera];pituitary homeobox x isoform X4 [Apis mellifera];pituitary homeobox x isoform X3 [Apis mellifera];pituitary homeobox 2 isoform X6 [Apis mellifera];pituitary homeobox x isoform X1 [Apis mellifera];pituitary homeobox x isoform X5 [Apis mellifera];pituitary homeobox 2 isoform X7 [Apis mellifera]	513	6.8	1	0.04	QHSSGYSLSGNSFGMDSTPVSAAGSPVGSR
75	XP_016770158.1	0.5055	orcokinin peptides isoform X1 [Apis mellifera]	201	6.5	4	0.09	RNLDQIGGGNLLR
76	XP_026297467.1 XP_026297468.1 XP_026297469.1 XP_026297470.1	0.4904	S phase cyclin A-associated protein in the endoplasmic reticulum isoform X1 [Apis mellifera];S phase cyclin A-associated protein in the endoplasmic reticulum isoform X2 [Apis mellifera];S phase cyclin A-associated protein in the endoplasmic reticulum isoform X3 [Apis mellifera];S phase cyclin A-associated protein in the endoplasmic reticulum isoform X4 [Apis mellifera]	1652	1.1	1	0.04	NATDKGAIQSLNKDK
77	rev_XP_026299286.1	0.4888	ribosome biogenesis protein BOP1 homolog [Apis mellifera]	889	2.4	1	0.04	LNMDDSGSAIYQGMPEATISR
78	XP_026296979.1 XP_026296980.1 XP_026296981.1 XP_026296982.1 XP_026296983.1 XP_026296984.1 XP_026296985.1 XP_026296986.1 XP_026296987.1 XP_026296988.1	0.4771	fat-like cadherin-related tumor suppressor homolog isoform X1 [Apis mellifera];fat-like cadherin-related tumor suppressor homolog isoform X1 [Apis mellifera];fat-like cadherin-related tumor suppressor homolog isoform X2 [Apis mellifera];fat-like cadherin-related tumor suppressor homolog isoform X3 [Apis mellifera];fat-like cadherin-related tumor suppressor homolog isoform X4 [Apis mellifera];fat-…	4817	0.6	3	0.08	EEQKLYEIPVMATDGGGR+TNNQSVEVTESDK
79	XP_624642.1	0.4715	ubiquitin thioesterase OTU1 [Apis mellifera]	310	3.2	4	0.08	VVNGLLPQDK
80	NP_001035348.1 XP_006557547.1 XP_006557548.1 XP_006557549.1 XP_006557550.1 XP_006557551.1 XP_016767978.1 XP_016767980.1 XP_026296888.1	0.4702	troponin T, skeletal muscle [Apis mellifera];troponin T, skeletal muscle isoform X1 [Apis mellifera];troponin T, skeletal muscle isoform X1 [Apis mellifera];troponin T, skeletal muscle isoform X2 [Apis mellifera];troponin T, skeletal muscle isoform X3 [Apis mellifera];troponin T, skeletal muscle isoform X3 [Apis mellifera];troponin T, skeletal muscle isoform X1 [Apis mellifera];troponin T, skelet…	409	2.3	13	0.39	RSDLDEQLK
81	XP_006572178.1	0.4645	uncharacterized protein LOC552030 [Apis mellifera]	1500	1.7	2	0.04	KDAVVNNGSPEPAK+QRPESVPTTLR
82	XP_003251700.2	0.4556	uncharacterized protein LOC100576169 [Apis mellifera]	1525	1.5	2	0.07	EIVNYTIFWCDNER+SAVATGEDK
83	XP_026297424.1 XP_026297425.1 XP_026297426.1	0.4404	uncharacterized protein LOC408897 isoform X1 [Apis mellifera];nuclear receptor coactivator 6 isoform X2 [Apis mellifera];nuclear receptor coactivator 6 isoform X2 [Apis mellifera]	2362	0.5	2	0.04	EELMMSLDKK
84	rev_XP_006563534.2	0.4142	TATA box-binding protein-associated factor RNA polymerase I subunit B [Apis mellifera]	958	1.4	1	0.04	LMDGLQIPQDHIR
85	rev_XP_026297099.1	0.414	coiled-coil domain-containing protein 39 isoform X2 [Apis mellifera]	1195	1.7	3	0.05	FGDNWGLETLVTDINNNMAM
86	rev_XP_006561049.3	0.4109	homeobox protein ARX [Apis mellifera]	612	1.8	2	0.05	REQPPLSLGAR
87	XP_006567776.1 XP_006567777.1 XP_006567778.1 XP_006567779.1	0.4107	AMP deaminase 2 isoform X2 [Apis mellifera];AMP deaminase 2 isoform X2 [Apis mellifera];AMP deaminase 2 isoform X2 [Apis mellifera];AMP deaminase 2 isoform X2 [Apis mellifera]	773	1.8	1	0.04	MVLGNENDYMTGYK
88	rev_XP_006566923.2	0.408	LOW QUALITY PROTEIN: uncharacterized protein LOC410379 [Apis mellifera]	1143	3.2	1	0.04	VVSSSGGGGGGGGGGGGGGVSGATSASTSEGVDAVSK
89	XP_392145.3	0.4022	glucose dehydrogenase [FAD, quinone] [Apis mellifera]	621	3.4	1	0.04	FIGFGRAMGNIDNGQRQSCAK
90	XP_026295303.1	0.3871	LOW QUALITY PROTEIN: condensin complex subunit 2 [Apis mellifera]	683	2.2	1	0.04	INSSSDMSDLIIEQD
91	XP_026297227.1	0.3761	hemocyte protein-glutamine gamma-glutamyltransferase [Apis mellifera]	713	1.8	1	0.04	LHHTINYELVHLD
92	XP_016766368.2 XP_016766369.2 XP_016766371.2 XP_026295088.1	0.375	uncharacterized protein LOC725893 isoform X2 [Apis mellifera];uncharacterized protein LOC725893 isoform X3 [Apis mellifera];uncharacterized protein LOC725893 isoform X4 [Apis mellifera];uncharacterized protein LOC725893 isoform X1 [Apis mellifera]	2401	1.4	1	0.04	KPADIAAADPVDNTDQRR+LFVQSCAEQSPASR
93	rev_XP_006570772.2 rev_XP_006570773.2 rev_XP_006570774.2 rev_XP_006570775.2 rev_XP_006570776.2 rev_XP_016771412.2 rev_XP_026302057.1	0.3748	uncharacterized protein LOC412081 isoform X2 [Apis mellifera];uncharacterized protein LOC412081 isoform X3 [Apis mellifera];uncharacterized protein LOC412081 isoform X3 [Apis mellifera];uncharacterized protein LOC412081 isoform X3 [Apis mellifera];uncharacterized protein LOC412081 isoform X4 [Apis mellifera];uncharacterized protein LOC412081 isoform X3 [Apis mellifera];uncharacterized protein LOC…	1530	1.1	1	0.04	VTGSVSMAASCGAEIAR
94	rev_XP_003250767.2	0.3736	odorant receptor 4 [Apis mellifera]	342	7	1	0.05	MVDTFTTLSMEMMK+QLTVESMDSK
95	rev_XP_396012.1	0.3677	diphthine methyl ester synthase [Apis mellifera]	275	6.2	1	0.04	VTIDTADGLGLGIVHLM
96	XP_625222.4	0.3662	uncharacterized protein LOC552843 [Apis mellifera]	824	2.1	1	0.04	EQIPDTMIFIMAYGSKD
97	XP_001121172.2 XP_006572384.1	0.3631	histone H4 transcription factor isoform X1 [Apis mellifera];histone H4 transcription factor isoform X2 [Apis mellifera]	553	3.2	1	0.04	IVACPDCGATFASNTK
98	XP_006560383.2	0.3534	uncharacterized protein LOC410462 [Apis mellifera]	1519	2.2	1	0.04	SAPNENTYANVIEQSIYANAHVPPPSSPKPRSD
99	rev_NP_001158282.1	0.3492	lin-52 protein [Apis mellifera]	115	21.7	1	0.04	ELSMLSEEVCILDPETPEETTMINM
100	rev_XP_016773297.1 rev_XP_392116.3	0.3436	uncharacterized protein LOC408574 [Apis mellifera];uncharacterized protein LOC408574 [Apis mellifera]	833	1.6	1	0.04	SYLYRPLPTGPER
101	rev_XP_006558258.2 rev_XP_016769133.2 rev_XP_623910.4	0.3423	citron Rho-interacting kinase isoform X3 [Apis mellifera];citron Rho-interacting kinase isoform X1 [Apis mellifera];citron Rho-interacting kinase isoform X2 [Apis mellifera]	1458	1.2	1	0.04	IDPATPSSPASASSHMTK
102	XP_016767587.2 XP_016767588.2 XP_016767589.2 XP_016767590.2 XP_016767592.2 XP_016767593.2 XP_026296397.1	0.3303	zinc finger protein 608 [Apis mellifera];zinc finger protein 608 [Apis mellifera];zinc finger protein 608 [Apis mellifera];zinc finger protein 608 [Apis mellifera];zinc finger protein 608 [Apis mellifera];zinc finger protein 608 [Apis mellifera];zinc finger protein 608 [Apis mellifera]	2218	1.6	1	0.04	IVGSNVGGGGGVGGGGGGGGGGGGRGGGQQQRSSR
103	XP_026301518.1 XP_397509.6	0.3294	proteoglycan 4 isoform X1 [Apis mellifera];proteoglycan 4 isoform X2 [Apis mellifera]	722	1.7	1	0.04	EVDFVPHTPPK
104	rev_XP_016767765.1 rev_XP_624678.1	0.3168	myosin-IA isoform X2 [Apis mellifera];myosin-IA isoform X1 [Apis mellifera]	931	1.2	1	0.04	QMVEGGAAIVR
105	XP_006569964.1	0.3144	DNA-directed RNA polymerase III subunit RPC1 isoform X2 [Apis mellifera]	2011	0.5	1	0.04	NSELLAGSMDK
106	XP_016767071.1	0.3123	E3 ubiquitin-protein ligase CBL-B isoform X3 [Apis mellifera]	559	4.8	1	0.04	ENAPPPPSSTINTAFNSNTDNQQNNNK
107	XP_006560193.2 XP_006560194.2 XP_026297730.1 XP_026297731.1	0.3024	probable JmjC domain-containing histone demethylation protein 2C isoform X1 [Apis mellifera];probable JmjC domain-containing histone demethylation protein 2C isoform X3 [Apis mellifera];probable JmjC domain-containing histone demethylation protein 2C isoform X2 [Apis mellifera];probable JmjC domain-containing histone demethylation protein 2C isoform X4 [Apis mellifera]	3103	0.7	1	0.04	LSPLSGSGGGGGGGGGGGSGR
108	XP_006564624.1	0.2987	nardilysin isoform X2 [Apis mellifera]	949	1.8	1	0.04	LTQAACGLSVGVGSFSD
109	XP_016770518.1	0.2973	uncharacterized protein LOC100577651 isoform X1 [Apis mellifera]	321	5.9	1	0.04	TMSHSNSISNTSETNYCTK
110	rev_XP_006560282.1 rev_XP_623371.1	0.2895	5'-AMP-activated protein kinase catalytic subunit alpha-2 [Apis mellifera];5'-AMP-activated protein kinase catalytic subunit alpha-2 [Apis mellifera]	515	2.7	1	0.04	YVENMIDNPKSQSR
111	XP_016772573.1 XP_394944.4	0.2869	integrator complex subunit 1 isoform X2 [Apis mellifera];integrator complex subunit 1 isoform X1 [Apis mellifera]	1884	1	1	0.04	TLMSERQDIAQQLLNFEFK
112	XP_006563261.2 XP_026301637.1 XP_026301638.1 XP_026301639.1 XP_026301640.1 XP_026301641.1	0.2806	LIM/homeobox protein Lhx3 isoform X2 [Apis mellifera];LIM/homeobox protein Lhx3 isoform X1 [Apis mellifera];LIM/homeobox protein Lhx3 isoform X1 [Apis mellifera];LIM/homeobox protein Lhx3 isoform X3 [Apis mellifera];LIM/homeobox protein Lhx3 isoform X4 [Apis mellifera];LIM/homeobox protein Lhx3 isoform X5 [Apis mellifera]	484	3.2	1	0.04	ELADGGSIDGDQPNK
113	XP_006558164.2	0.2731	fibrillin-1 [Apis mellifera]	1624	0.8	1	0.04	SWPCHINDHACIR
114	XP_006561021.1 XP_006561022.1 XP_006561023.1	0.2697	ubiquitin-protein ligase E3B isoform X1 [Apis mellifera];ubiquitin-protein ligase E3B isoform X2 [Apis mellifera];ubiquitin-protein ligase E3B isoform X3 [Apis mellifera]	1068	1.9	1	0.04	ILEEFDTNFLNDGNTETNIK
115	XP_624257.1	0.2687	kelch-like protein 5 [Apis mellifera]	612	2.6	2	0.04	ATVGHMLAVGGMDANK
116	XP_006558885.1 XP_016770032.1 XP_016770033.1 XP_026298877.1 XP_026298878.1 XP_026298879.1	0.2675	protein embryonic gonad isoform X2 [Apis mellifera];protein embryonic gonad isoform X2 [Apis mellifera];protein embryonic gonad isoform X2 [Apis mellifera];protein embryonic gonad isoform X1 [Apis mellifera];protein embryonic gonad isoform X1 [Apis mellifera];protein embryonic gonad isoform X1 [Apis mellifera]	355	7	1	0.04	RTADTPSDSGASSVEGGDGQDTESR
117	XP_026301419.1 XP_026301420.1	0.2645	dynactin subunit 1 isoform X1 [Apis mellifera];dynactin subunit 1 isoform X2 [Apis mellifera]	1312	1.6	1	0.04	EQFQEEMADLAETVEMATLDK
118	XP_006562384.1 XP_006562385.1 XP_006562386.1	0.2605	mediator of RNA polymerase II transcription subunit 16 isoform X1 [Apis mellifera];mediator of RNA polymerase II transcription subunit 16 isoform X2 [Apis mellifera];mediator of RNA polymerase II transcription subunit 16 isoform X3 [Apis mellifera]	816	3.7	1	0.04	NIVAFTTTTELDDNNGK+SLLRPSDLISHDK
119	rev_XP_393336.2	0.2593	GMP synthase [glutamine-hydrolyzing] [Apis mellifera]	718	6.1	1	0.04	KEEPNTTACLMK+NNITNANAVPTVNDLPVSTTGQMFCRGANVVR
120	XP_006565704.1 XP_394044.2	0.2493	cullin-1 [Apis mellifera];cullin-1 [Apis mellifera]	777	0.9	1	0.03	DLNEQFR
121	rev_XP_006561638.2 rev_XP_016769485.2 rev_XP_016769486.2 rev_XP_016769487.2 rev_XP_016769488.2	0.2477	A disintegrin and metalloproteinase with thrombospondin motifs 9 isoform X2 [Apis mellifera];A disintegrin and metalloproteinase with thrombospondin motifs 9 isoform X1 [Apis mellifera];A disintegrin and metalloproteinase with thrombospondin motifs 9 isoform X1 [Apis mellifera];A disintegrin and metalloproteinase with thrombospondin motifs 9 isoform X1 [Apis mellifera];A disintegrin and metallopr…	1793	0.6	1	0.03	MLQVYELDPK
122	rev_XP_006565802.2 rev_XP_006565803.2	0.2372	uncharacterized protein LOC727150 isoform X1 [Apis mellifera];uncharacterized protein LOC727150 isoform X2 [Apis mellifera]	1524	3.1	1	0.05	FSIQDEDASTIDSSSR+SIGYVDAETSK+YYIPHAFNLNCGGCNTK
123	XP_006564210.1	0.2348	protein YIPF5 [Apis mellifera]	249	8	1	0.03	GYTGTDNYWGQSPQGQYNFD
124	XP_392742.4	0.23	neural Wiskott-Aldrich syndrome protein [Apis mellifera]	540	1.9	3	0.07	QEYPPPVPAR
125	XP_006571225.2 XP_624549.4	0.2285	IWS1-like protein isoform X2 [Apis mellifera];IWS1-like protein isoform X1 [Apis mellifera]	927	2.7	1	0.04	IVQSESQSPGGSPCSR+SNSISPSPR
126	rev_XP_001122573.3 rev_XP_016766862.1 rev_XP_016766863.1	0.2258	MORN repeat-containing protein 3 isoform X2 [Apis mellifera];MORN repeat-containing protein 3 isoform X1 [Apis mellifera];MORN repeat-containing protein 3 isoform X3 [Apis mellifera]	278	5.3	1	0.03	NNLWSGDYIWGDR
127	XP_003250270.2	0.2224	dihydroorotate dehydrogenase (quinone), mitochondrial [Apis mellifera]	392	6.1	1	0.03	SETGGLSGAPLTDMSTAMISDMYK
128	XP_003250261.1	0.2139	uncharacterized protein LOC100576411 [Apis mellifera]	643	3.1	1	0.03	PSDRDYDGVTFHHFPGEEFR
129	rev_NP_001035311.1 rev_XP_006567395.1 rev_XP_006567396.1 rev_XP_026298408.1	0.2139	odorant binding protein 3 precursor [Apis mellifera];odorant binding protein 3 isoform X1 [Apis mellifera];odorant binding protein 3 isoform X1 [Apis mellifera];odorant binding protein 3 isoform X1 [Apis mellifera]	152	9.9	1	0.03	LDMDMDTDNLYVDFK
130	XP_026299050.1	0.2135	ras-related protein Rab-21 isoform X7 [Apis mellifera]	207	9.2	4	0.11	MDLVDQCVIDFIVSEMKLR
131	rev_XP_026296404.1	0.2098	LOW QUALITY PROTEIN: uncharacterized protein LOC726879 [Apis mellifera]	2166	1.4	1	0.03	MPTSLPPPSDVGADSSSEEGLDQQPTWTPR
132	XP_006567940.1	0.2075	cilia- and flagella-associated protein 36 [Apis mellifera]	354	3.4	1	0.03	SDEQNISEEDIK
133	NP_001011569.2 NP_001353634.1	0.2038	complementary sex determiner 2 [Apis mellifera];complementary sex determiner 1 [Apis mellifera]	402	2.5	11	0.13	IISSLSNNYK
134a	rev_XP_016767118.1	0.202	microtubule-associated protein Jupiter isoform X2 [Apis mellifera]	242	28.1	1	0.04	ESSNSSTTGNQVAPGNNQSEGYGIGTVPNGDR+MLCSSGGTVDNTMNNGNSAAYGNLVGAISDSSGTSK
134b	rev_XP_003249707.1	0	microtubule-associated protein Jupiter isoform X1 [Apis mellifera]	250	0	0	0	ESSNSSTTGNQVAPGNNQSEGYGIGTVPNGDR
135	rev_XP_026299698.1	0.2007	ATP-dependent DNA helicase Q4 [Apis mellifera]	1542	0.4	3	0.06	ESQLLK

## Sheet: R
entry no.	protein	protein probability	protein description	protein length	percent coverage	tot indep spectra	percent share of spectrum ids	peptides
1	NP_001011574.1	1	glucose oxidase [Apis mellifera]	615	14.3	51	0.63	AFITPFENR+DLGVEFQK+IADLSAHDK+INGFTVAQTISR+LSEVSNWK+MGPSYDPMAVVSPR+MSALNVQPTSK+SGGLMNVER+SVMIQAIR
2	NP_001011579.1	1	major royal jelly protein 1 precursor [Apis mellifera]	432	73.1	928	16.51	CENPDNDR+CENPDNDRTPFK+EALPHVPIFDR+EYILVLSNK+EYILVLSNKMQK+FFDYDFGSDER+GEGLIVYHNSDDSFHR+IFVTMLR+IKEALPHVPIFDR+IMNANVNELILNTR+KVGDGGPLLQPYPDWSFAK+LAIDKCDR+LLTFDLTTSQLLK+LSSLAVQSLDCNTNSDTMVYIADEK+LTSNTFDYD+LTSNTFDYDPK+LTSNTFDYDPKFTK+MQKMVNNDFNFDDVNFR+MVNNDFNFDDVNFR+NNYPSDIDQWHDK+QDAILSGEYDYK+QVEIPHDVAVNATTGK+RQDAILSGEYDYK+SGVLFFGLVGDSALGCWNEHR+SLPILHEWK+SLPILHEWKFFDYDFGSDER+TSDYQQNDIHYEGVQNILDTQSSAK+…
3	NP_001012431.1 XP_006563266.1	1	icarapin-like precursor [Apis mellifera];icarapin-like isoform X1 [Apis mellifera]	223	21.9	66	1.36	EQMAGILSR+IPEQGVVNWNK+KNVDTVLVLPSIER+NVDTVLVLPSIER+SVESVEDFDNEIPK
4	NP_001014429.1	1	major royal jelly protein 7 precursor [Apis mellifera]	443	61.4	466	8.86	DCSGIVSAYSIAIDK+DKTFVTVLR+DLYYVNTKPFIK+ENTDMVAQNEETLQMIVGMK+GDGLIVYQNSDDSFHR+ILIGGVSDLLENTR+ILNNDLNFNDINFR+LLQPYPDWSWTK+LLVFDLNSSQLIK+LTSNTFNYD+LTSNTFNYDPR+LWVLDSGLVNNTQPMCFPK+NYPFDVDQWR+QAAIQSDEYDHTK+QVDIPHEIAVNTTTEQGR+SEYGENK+SLAVQAISSVNTLVYIADNK+VMHEWK+VQYNGVQDVFNTQTTAK+YDGVPSSLNVISEK+YIDYDFGSEEK+YIDYDFGSEEKR
5	XP_006570610.1 XP_006570611.1 XP_006570612.1 XP_016768147.1 XP_026297212.1	1	glucosylceramidase-like isoform X2 [Apis mellifera];glucosylceramidase-like isoform X2 [Apis mellifera];glucosylceramidase-like isoform X2 [Apis mellifera];glucosylceramidase-like isoform X1 [Apis mellifera];glucosylceramidase-like isoform X2 [Apis mellifera]	511	20.5	97	1.28	AVELNPDLR+AYFDPK+AYTLDDYDDDATLQHFALAPEDVEYK+IFITDTIEIK+IPIGGTDFSTR+KAVELNPDLR+KVVLGSWER+LGLPWFVNEIFK+QPMYYALK+TEYYQTFANYILK+VVLGSWER
6	XP_006571410.1 XP_006571411.1 XP_006571412.1 XP_006571413.1 XP_006571414.1 XP_006571416.1 XP_026299067.1 XP_026299071.1	1	latrophilin Cirl isoform X1 [Apis mellifera];latrophilin Cirl isoform X1 [Apis mellifera];latrophilin Cirl isoform X2 [Apis mellifera];latrophilin Cirl isoform X3 [Apis mellifera];latrophilin Cirl isoform X4 [Apis mellifera];latrophilin Cirl isoform X6 [Apis mellifera];latrophilin Cirl isoform X5 [Apis mellifera];latrophilin Cirl isoform X7 [Apis mellifera]	1322	2.5	6	0.08	DLSHQEQMR+TVAGSSGGSSGTSGGGGGANGGK
7	XP_026296960.1 XP_026296961.1 XP_026296962.1	1	collagen alpha-3(IX) chain isoform X1 [Apis mellifera];collagen alpha-3(IX) chain isoform X2 [Apis mellifera];collagen alpha-3(IX) chain isoform X3 [Apis mellifera]	917	3.6	2	0.05	GPSGPPGNDGVGLPGR+GPSGPPGNDGVGLPGRQGERGESGRPGIPGMR
8	XP_026298038.1	1	uncharacterized protein LOC413627 [Apis mellifera]	654	13.5	49	0.48	FDPVTK+FWGGTIGPEINDVVIPNQASLYR+HNSDLVIEPIIGR+IAFDLQK+IDSDLKPK+LIELPVTK+LYFVDIEAQK+SIPQVLSIVDNDR
9a	NP_001011580.1	1	major royal jelly protein 2 precursor [Apis mellifera]	452	79.2	634	5.94	DEYMLVLSNR+DKTFVTILR+EELPHFVGSNKPVK+EELPHFVGSNKPVKDEYMLVLSNR+EELPHFVGSNKPVKDEYMLVLSNRMQK+GDALIVYQNADDSFHR+GGLVSLAVQAIDLANTLVYMADHK+IAIDKFDR+IKEELPHFVGSNKPVK+IKEELPHFVGSNKPVKDEYMLVLSNR+ILGANVK+ILGANVKELIR+IVNDDFNFDDVNFR+IVSAFK+IVSAFKIAIDK+LHVFDLK+LLKPYPDWSFAEFK+LTSNTFDYD+LTSNTFDYDPR+LWVLDSGLVNR+MQKIVNDDFNFDDVNFR+MTIDGESFTLK+NGVLFVGLVGNSAVGCWNEHQSLQR+NTHCVNNNQNDNIQNTNNQNDNNQK+NYPFDVDQWR+QAAIQSGEYDH…
9b	XP_026299315.1	1	major royal jelly protein 2 isoform X1 [Apis mellifera]	452	78.5	602	5.17	DEYMLVLSNR+DKTFVTILR+EELPHFVGSNKPVK+EELPHFVGSNKPVKDEYMLVLSNR+EELPHFVGSNKPVKDEYMLVLSNRMQK+GDALIVYQNADDSFHR+GGLVSLAVQAIDLANTLVYMADHK+IAIDKFDR+IKEELPHFVGSNKPVK+IKEELPHFVGSNKPVKDEYMLVLSNR+ILGANVK+ILGANVKELIR+IVNDDFNFDDVNFR+IVSAFK+IVSAFKIAIDK+LHVFDLK+LLKPYPDWSFAEFK+LTSNTFDYD+LTSNTFDYDPR+LWVLDSGLVNR+MQKIVNDDFNFDDVNFR+MTIDGESFTLK+NGVLFVGLVGNSAVGCWNEHQSLQR+NTHCVNNNQNDNIQNTNNQNDNNQK+NYPFDVDQWR+QAAIQSGEYDH…
9c	XP_006564997.2 XP_006564998.2	0	carnosine N-methyltransferase isoform X1 [Apis mellifera];carnosine N-methyltransferase isoform X2 [Apis mellifera]	398	0	15	0	IVSAFK+METMSNPYPKK
10a	NP_001011599.1	1	major royal jelly protein 5 precursor [Apis mellifera]	598	47.7	367	5.27	CANSDNQNNNQNK+DCSGIVSAYK+ENMDMVAQNEETLQTVVAMK+FINNDYNFNEVNFR+GDALIVYQNSDESFHR+GMTFVTVPR+GVPSSLNVISEK+IAIDKFDR+IDRMHTMDTMDTMDR+ILGANVNDLIMNTR+KLANSMNVIHEWK+LANSMNVIHEWK+LANSMNVIHEWKYLDYDFGSDER+LHVFDLNTSHQLK+LLQPYPDWSWANYK+LTSNTFDYDPK+MDRVDTMDTMDTMDR+MDTMDTMDR+MHTMDTMDTMDR+MMHLPQSNK+NGVLFFGLMNNSAIGCWNEHQPLQR+NYPFDVDQWR+QMNEYMMALSMK+SLYYVNTKPFMK+VDTMDTMDTMDR+YLDYDFGSDER
10b	XP_026299316.1	1	major royal jelly protein 5 isoform X1 [Apis mellifera]	364	51.4	189	1.82	DCSGIVSAYK+GDALIVYQNSDDSFHR+GMTFVTVPR+GVPSSLNVISK+IAIDKFDR+KLANSMNVIHEWK+LANSMNVIHEWK+LANSMNVIHEWKYLDYDFGSDER+LHVFDLNTSQQLK+LLQPYPDWSWANYK+LTSNTFDYDPK+MMAAGESFTAK+NGVLFFGLMNNSAIGCWNEHQPLQR+NYPFDVDQWR+QAAIQSGEYDHTK+QAAIQSGEYDHTKNYPFDVDQWR+SLYYVNTKPFMK+YLDYDFGSDER
10c	NP_001011622.1	0.0025	major royal jelly protein 6 precursor [Apis mellifera]	437	0	6	0	DCSGIVSAYK+GDALIIYQNSDDSFHR+IAIDKFDR+TFLAVIR+YDGVPSSLNVISEK
11a	NP_001011601.1	1	major royal jelly protein 3 precursor [Apis mellifera]	544	59.4	607	12.05	DKTFVTIER+ESFDVVAQNEETLQMIVSMK+GEGLIMYQNSDDSFHR+GGPLLRPYPDWSFAK+HIDFDFGSDER+HIDFDFGSDERR+IAVDKFDR+IINNDFNFNDVNFR+ILGANVDDLMR+IMENLPQSGR+INDPEGNEYMLALSNR+KSANNLAHSMK+LLTFDLK+LTSNTFDYD+LTSNTFDYDPR+LTVAGESFTVK+LWVLDSGLVNNNQPMCSPK+NGVLFLGLVGNSGIACVNEHQVLQR+NNGVPSSLNVVTNK+NYPFDVDR+QNDNQNNQNDNNR+SANNLAHSMK+SGEFDHTK+TFVTIER+TNTMVYIADEK+TNTMVYIADEKGEGLIMYQNSDDSFHR+VIYEWK+YEDCSGIVSAFK+YHNQNAGNQNADNQNADNQN…
11b	NP_001011564.1	0	major royal jelly protein 8 precursor [Apis mellifera]	416	0	11	0	VIYEWK
12a	NP_001011610.1	1	major royal jelly protein 4 precursor [Apis mellifera]	464	44	250	4.31	CANFDNQDNNHYNHNHNQAR+LFAFDLNTSQLLK+LLQPYPDWSFAK+LSSHTLNHNSDK+MSDQQENLTLK+NEDTLQMVVSMK+NTLIIYQNADDSFHR+QAAIQSGEYDR+QNIDVVAR+QNVPQSGR+QVEIPHDVATTGK+SENQGNDVQYER+TFLAVIR+VQDVFDSQLTVK+YEDCSGIVSAHK+YLDYDFDNDER+YLDYDFDNDERR+YNGVPSSLNVVSDK
12b	XP_026299317.1	0	major royal jelly protein 4 isoform X1 [Apis mellifera]	464	0	175	0	CANFDNQDNNHYNHNHNQAR+LSSHTLNHNSDK+MSDQQENLTLK+NEDTLQMVVSMK+QAAIQSGEYDR+QNIDVVAR+QNIPQSGR+QVEIPHDVATTGK+SENQGNDVQYER+TFLAVIR+TGNGGPLLQPYPDWSFVK+VQDVFDSQLTVK+YEDCSGIVSAHK+YLDYDFGNDEKR
13a	NP_001107670.1	1	apolipophorin-III-like protein precursor [Apis mellifera]	193	59.1	74	1.08	DQSANFVNNIQDYIK+FQQGVQTLLK+IQEDLAK+QAVDIAVQATQNLNNQLQTAATQK+QIQEQWNIPDQDTIVK+SLSQHSGK+SWNDVK+TPELER+VVDDISSGIPNAQQQVAELQSK
13b	XP_001120565.2	0	uncharacterized protein LOC726446 [Apis mellifera]	139	0	20	0	DQSANFVNNIQDYIK+QIQEQWNIPDQDTIVK+SWNDVK+TPELER
14a	XP_026300737.1	1	RNA-binding protein lark isoform X1 [Apis mellifera]	341	9.1	10	0.12	DPMPPMPPLGMGSMR+PMPPMPPLGMGSMRDTGFSRGNEYGMFSR+RDPMPPMPPLGMGSMR
14b	XP_026300735.1 XP_026300736.1	0	RNA-binding protein lark isoform X1 [Apis mellifera];RNA-binding protein lark isoform X1 [Apis mellifera]	341	0	8	0	DPMPPMPPLGMGSMR+RDPMPPMPPLGMGSMR
15	NP_001011616.2	0.9999	defensin-1 preproprotein [Apis mellifera]	95	33.7	22	0.4	GQVNDSACAANCLSLGK+GVCICR+VTCDLLSFK
16	XP_026297189.1	0.9999	A disintegrin and metalloproteinase with thrombospondin motifs 12 [Apis mellifera]	1150	0.8	14	0.18	EIGDSLQMR
17a	XP_006561358.2 XP_016768135.2	0.9999	fibrillin-2 isoform X1 [Apis mellifera];fibrillin-2 isoform X2 [Apis mellifera]	2749	2.1	3	0.05	LSEGDNATCVDVDECSELLDNCTHR+RDSEPR+YIASDAAGNRAECHFSIHVRESEHR
17b	XP_006561359.2	0	fibrillin-2 isoform X3 [Apis mellifera]	2477	0	0	0	LSEGDNATCVDVDECSELLDNCTHR
18a	XP_026295450.1	0.9997	uncharacterized protein LOC551170 isoform X8 [Apis mellifera]	17963	1	6	0.07	ANEKCVQPGECVCPPPFYTDPLDANLCK+CILAPPPTMDISIANPCSPNPCGPNAQCR+CINPCPDPCGR+ESNGVGSCSCLQDYIGD+GTQGDPR+KDPCSPSPCGPNSR+MDPAHGCIDVNECAR+PCPGSCGVNAQCHVVNHIPVCTCMEGFTGD+QCSCPPGFTGNSEVECVR+VCRPVCEDDICAETAK
18b	XP_026295443.1 XP_026295444.1 XP_026295445.1 XP_026295446.1 XP_026295447.1 XP_026295448.1 XP_026295449.1	0	uncharacterized protein LOC551170 isoform X1 [Apis mellifera];uncharacterized protein LOC551170 isoform X2 [Apis mellifera];uncharacterized protein LOC551170 isoform X3 [Apis mellifera];uncharacterized protein LOC551170 isoform X4 [Apis mellifera];uncharacterized protein LOC551170 isoform X5 [Apis mellifera];uncharacterized protein LOC551170 isoform X6 [Apis mellifera];uncharacterized protein LOC…	19495	0	0	0	ANEKCVQPGECVCPPPFYTDPLDANLCK+CILAPPPTMDISIANPCSPNPCGPNAQCR+CINPCPDPCGR+GTQGDPR+KDPCSPSPCGPNSR+QCSCPPGFTGNSEVECVR+VCRPVCEDDICAETAK
19	XP_393161.3	0.9995	lysozyme [Apis mellifera]	153	17	24	0.31	CVNDPYCAAR+LCMQTFEK+TVQSYMMK
20	XP_026295205.1 XP_026295206.1 XP_026295207.1 XP_026295208.1 XP_026295209.1	0.9994	protein split ends isoform X1 [Apis mellifera];protein split ends isoform X1 [Apis mellifera];protein split ends isoform X2 [Apis mellifera];protein split ends isoform X3 [Apis mellifera];protein split ends isoform X4 [Apis mellifera]	4631	1	17	0.19	ASGGGSTPGASPAHPTAMSR+EENVPTPDETPK+RCSSQDGPPEEEAK
21	XP_016767109.2 XP_026296074.1 XP_026296075.1 XP_026296076.1 XP_026296077.1 XP_026296078.1 XP_026296079.1 XP_026296080.1 XP_026296081.1 XP_026296083.1 XP_026296084.1 XP_026296085.1 XP_026296086.1 XP_026296087.1 XP_026296088.1 XP_026296089.1 XP_026296090.1 XP_026296091.1 XP_026296092.1 XP_026296093.1 XP_026296094.1 XP_026296095.1 XP_026296096.1 XP_026296097.1 XP_026296098.1 XP_026296099.1 XP_026296…	0.9991	microtubule-actin cross-linking factor 1 isoform X7 [Apis mellifera];microtubule-actin cross-linking factor 1 isoform X1 [Apis mellifera];microtubule-actin cross-linking factor 1 isoform X1 [Apis mellifera];microtubule-actin cross-linking factor 1 isoform X1 [Apis mellifera];uncharacterized protein LOC408779 isoform X2 [Apis mellifera];microtubule-actin cross-linking factor 1 isoform X3 [Apis mel…	8243	1.9	4	0.07	EAVSKDDVKQVEPK+GIVDSDAARYNVDK+LAAADVGVVSVADAMREER+LVSEIDVDEEQVKK+MDVDEEQMERK+MLMDRQNSMSSLYNMGQEVAGGADPK+QRWDNVTAR+SLDLVNEQGGGGAAVDDDASRLR+TVFADSPPK
22	XP_624257.1	0.9986	kelch-like protein 5 [Apis mellifera]	612	5.4	4	0.05	ATVGHMLAVGGMDANK+FDCVERYD+WTPCAPMSK
23	NP_001019868.1	0.9963	major royal jelly protein 9 precursor [Apis mellifera]	423	5	40	0.91	NDGVPSSLNVISNK+TFVTILR
24a	XP_006569496.1 XP_006569497.1 XP_006569499.1 XP_006569500.1 XP_016768691.1 XP_016768692.1 XP_016768693.1	0.9963	DNA-binding protein D-ETS-3 isoform X1 [Apis mellifera];DNA-binding protein D-ETS-3 isoform X1 [Apis mellifera];transcriptional regulator ERG homolog isoform X3 [Apis mellifera];transcriptional regulator ERG homolog isoform X4 [Apis mellifera];transcriptional regulator ERG homolog isoform X3 [Apis mellifera];transcriptional regulator ERG homolog isoform X3 [Apis mellifera];transcriptional regulat…	350	10.8	1	0.03	QPDPYQMFGATSSR+WGERKSKPNMNYDK
24b	XP_006557555.1 XP_006569498.1	0	DNA-binding protein D-ETS-6-like [Apis mellifera];transcriptional regulator ERG homolog isoform X2 [Apis mellifera]	317	0	0	0	WGERKSKPNMNYDK
25a	XP_623499.1	0.9948	uncharacterized protein LOC551098 [Apis mellifera]	286	2.4	7	0.16	ESVTVK+KESVTVK
25b	rev_XP_026296747.1 rev_XP_026296748.1 rev_XP_026296749.1 rev_XP_026296750.1	0	uncharacterized protein LOC107964419 isoform X1 [Apis mellifera];uncharacterized protein LOC107964419 isoform X1 [Apis mellifera];uncharacterized protein LOC107964419 isoform X2 [Apis mellifera];uncharacterized protein LOC107964419 isoform X3 [Apis mellifera]	1341	0	0	0	ESVTVK+QYQDLIDYDIDTATSR
26	XP_003251464.1 XP_016767697.1	0.9942	actin, clone 205 [Apis mellifera];actin, clone 205 [Apis mellifera]	376	7.4	1	0.02	CDDEVAALVVDNGSGMCKAGFAGDDAPR
27	XP_006560861.1 XP_393406.4	0.9942	RNA-binding protein 26 [Apis mellifera];RNA-binding protein 26 [Apis mellifera]	960	2.4	1	0.02	NQHHSNMDAFAEYNPDAPSMEPR
28	XP_006561081.1 XP_006561082.1 XP_026301325.1	0.9942	protein TANC2 isoform X2 [Apis mellifera];protein TANC2 isoform X3 [Apis mellifera];protein TANC2 isoform X1 [Apis mellifera]	1589	0.5	2	0.04	LDGVGTSK
29	XP_006562229.1 XP_006562230.1 XP_006562231.1 XP_016767734.1 XP_026296559.1 XP_026296560.1	0.9942	uncharacterized protein LOC552195 isoform X1 [Apis mellifera];uncharacterized protein LOC552195 isoform X2 [Apis mellifera];uncharacterized protein LOC552195 isoform X3 [Apis mellifera];uncharacterized protein LOC552195 isoform X3 [Apis mellifera];uncharacterized protein LOC552195 isoform X4 [Apis mellifera];uncharacterized protein LOC552195 isoform X5 [Apis mellifera]	482	5.9	1	0.02	WGGGGGGGGGQGSGQGAGGGGQAR
30	XP_006571750.1 XP_623637.3	0.9942	eukaryotic translation initiation factor 3 subunit E isoform X2 [Apis mellifera];eukaryotic translation initiation factor 3 subunit E isoform X1 [Apis mellifera]	437	2.3	1	0.02	YLAAAVIVNR
31	XP_026295316.1 XP_026295317.1	0.9942	uncharacterized protein LOC551485 isoform X1 [Apis mellifera];uncharacterized protein LOC551485 isoform X2 [Apis mellifera]	820	3.9	1	0.02	SSIYVTGFTIEHAPKSILPNSEMRSAPR
32	XP_026296123.1 XP_026296124.1 XP_026296125.1 XP_026296126.1 XP_026296127.1 XP_026296129.1 XP_026296130.1	0.9942	unconventional myosin-XVIIIa isoform X1 [Apis mellifera];unconventional myosin-XVIIIa isoform X2 [Apis mellifera];unconventional myosin-XVIIIa isoform X3 [Apis mellifera];unconventional myosin-XVIIIa isoform X4 [Apis mellifera];unconventional myosin-XVIIIa isoform X5 [Apis mellifera];unconventional myosin-XVIIIa isoform X6 [Apis mellifera];unconventional myosin-XVIIIa isoform X6 [Apis mellifera]	2100	3	1	0.03	APGNNQFVLQHLLGTNPVLYTATGWLK+IVFSCNGGGAGTPSTPRPALRTPSPTEQSK
33	XP_026301209.1 XP_026301210.1	0.9942	zinc finger protein DZIP1L isoform X1 [Apis mellifera];zinc finger protein DZIP1L isoform X2 [Apis mellifera]	1077	3.3	1	0.03	KDLEYYSSSNISDLENSMLEEENNSK+YLSQLEDYK
34	XP_397512.1	0.9942	uncharacterized protein LOC408608 [Apis mellifera]	181	8.8	1	0.02	ASTPIENLIEIFDTIK
35a	XP_006559524.1 XP_006559526.1 XP_026298347.1 XP_026298348.1	0.9942	serine/threonine-protein kinase OSR1 isoform X3 [Apis mellifera];serine/threonine-protein kinase OSR1 isoform X3 [Apis mellifera];serine/threonine-protein kinase OSR1 isoform X3 [Apis mellifera];serine/threonine-protein kinase OSR1 isoform X3 [Apis mellifera]	621	6.1	1	0.03	MASSSSTTVVQGWPNTK+MRQHKTGTLGAAAPISTEEER
35b	XP_006559521.1 XP_006559523.1 XP_026298346.1	0	serine/threonine-protein kinase OSR1 isoform X1 [Apis mellifera];serine/threonine-protein kinase OSR1 isoform X2 [Apis mellifera];serine/threonine-protein kinase OSR1 isoform X1 [Apis mellifera]	642	0	0	0	MASSSSTTVVQGWPNTK
36	XP_006567809.2 XP_016767907.2	0.993	arylsulfatase B isoform X1 [Apis mellifera];arylsulfatase B isoform X2 [Apis mellifera]	579	1.3	4	0.07	ILPEHLR
37	XP_001120476.1	0.9902	cx9C motif-containing protein 4 isoform X2 [Apis mellifera]	73	8.2	1	0.02	KSDPSD
38	XP_006566703.1 XP_006566704.1	0.989	ubiquitin conjugation factor E4 B isoform X1 [Apis mellifera];ubiquitin conjugation factor E4 B isoform X2 [Apis mellifera]	1103	1.2	1	0.02	DPLMDTLMEEPVK
39	XP_026301788.1 XP_026301789.1 XP_026301790.1 XP_026301791.1 XP_026301792.1 XP_026301793.1 XP_026301794.1	0.9889	golgin subfamily B member 1 isoform X1 [Apis mellifera];golgin subfamily B member 1 isoform X2 [Apis mellifera];golgin subfamily B member 1 isoform X3 [Apis mellifera];golgin subfamily B member 1 isoform X4 [Apis mellifera];golgin subfamily B member 1 isoform X5 [Apis mellifera];golgin subfamily B member 1 isoform X6 [Apis mellifera];golgin subfamily B member 1 isoform X7 [Apis mellifera]	3636	1.7	2	0.04	IEELVSLYEEGEK+ISETALTDTPEENIDDISQAK+SGKKVETLENELR+VDLESSTTDLTLEK
40	XP_016766305.2 XP_624483.4	0.987	uncharacterized protein LOC552101 isoform X1 [Apis mellifera];uncharacterized protein LOC552101 isoform X2 [Apis mellifera]	921	7.9	2	0.04	DSNMSTAAFMHR+DSNMSTAAFMHRSGGASGTASAGMVPSTGGGPGNPTGGGR+GASGFGFSLRGGREYAAGFYVSDVQPGSEAHR+SGGASGTASAGMVPSTGGGPGNPTGGGR
41	XP_016767463.1	0.9817	structural maintenance of chromosomes protein 1A [Apis mellifera]	1230	3.3	4	0.04	ITIDYALLPENLK+QIAELETELDALQNELNMFGPAIAAIEK
42	XP_006557373.1 XP_006557374.1 XP_006557375.1 XP_016768566.1 XP_016768567.1 XP_016768568.1 XP_026297380.1 XP_026297381.1	0.9788	uncharacterized protein LOC413721 isoform X2 [Apis mellifera];uncharacterized protein LOC413721 isoform X3 [Apis mellifera];uncharacterized protein LOC413721 isoform X5 [Apis mellifera];uncharacterized protein LOC413721 isoform X1 [Apis mellifera];uncharacterized protein LOC413721 isoform X1 [Apis mellifera];uncharacterized protein LOC413721 isoform X4 [Apis mellifera];uncharacterized protein LOC…	1277	2.8	1	0.03	CGDNVGDDDQAASK+IDLSNDSK+TTDVAAMSAACAK
43	XP_006570936.2 XP_397221.5	0.9777	cartilage oligomeric matrix protein isoform X2 [Apis mellifera];cartilage oligomeric matrix protein isoform X1 [Apis mellifera]	1175	2.6	1	0.02	QICQDINECENNNGGCDPYMECINMQGSYR
44a	XP_006557432.1 XP_016773633.1 XP_016773636.1 XP_016773637.1	0.9698	WD repeat-containing protein 47 isoform X2 [Apis mellifera];WD repeat-containing protein 47 isoform X1 [Apis mellifera];WD repeat-containing protein 47 isoform X3 [Apis mellifera];WD repeat-containing protein 47 isoform X4 [Apis mellifera]	983	3.4	4	0.04	ADPSAASTPER+GSIYCLAWTPDGQLMATGSNDK
44b	XP_006557435.1	0	WD repeat-containing protein 47 isoform X5 [Apis mellifera]	582	0	0	0	GSIYCLAWTPDGQLMATGSNDK+RSMENLLDVETTGER
45a	XP_006558672.1	0.9647	60S ribosomal protein L6 [Apis mellifera]	274	2.6	9	0.2	ELSSVK+KEISSVK
45b	rev_XP_026295073.1 rev_XP_394292.3	0	zinc transporter 9 isoform X2 [Apis mellifera];zinc transporter 9 isoform X1 [Apis mellifera]	449	0	0	0	ELSSVK
46a	XP_006565473.1 XP_392421.3	0.9628	protein groucho isoform X2 [Apis mellifera];protein groucho isoform X1 [Apis mellifera]	780	3.7	2	0.04	HNGGLNPAEER+YPSAGINAAAVAAAAAAR
46b	XP_006565474.1	0.0027	protein groucho isoform X3 [Apis mellifera]	718	0	1	0	HNGGLNPAEER
47	XP_006572335.2 XP_006572336.2 XP_006572337.2 XP_006572338.2	0.9612	protein purity of essence isoform X1 [Apis mellifera];protein purity of essence isoform X2 [Apis mellifera];protein purity of essence isoform X3 [Apis mellifera];protein purity of essence isoform X4 [Apis mellifera]	5415	0.6	1	0.03	NSQTSESGNTNANK+QVACNMIESLCQGTER
48a	XP_026301920.1 XP_026301921.1 XP_026301922.1	0.9609	uncharacterized protein LOC551356 isoform X1 [Apis mellifera];uncharacterized protein LOC551356 isoform X2 [Apis mellifera];uncharacterized protein LOC551356 isoform X3 [Apis mellifera]	16967	0.8	15	0.11	DEGYENK+EEISSQIIK+EETSEGEDGYEADR+ELNNLRDPSGGHIR+ERNSSTENENAMEISR+LESVVPNTEQSEMK+NLRTLWDGFTEDLQNTMQK+QAQMSEPVGFDSK+SEMPNTPSK+TENQTTELVQEK+VEPADK
48b	XP_026301923.1	0	nesprin-1 isoform X4 [Apis mellifera]	10890	0	0	0	EETSEGEDGYEADR+ELNNLRDPSGGHIR+NLRTLWDGFTEDLQNTMQK+QAQMSEPVGFDSK+VEPADK
48c	XP_026301924.1	0	nesprin-1 isoform X5 [Apis mellifera]	7943	0	0	0	NLRTLWDGFTEDLQNTMQK+QAQMSEPVGFDSK
49	XP_016767443.2 XP_016767444.2 XP_016767445.2	0.9591	uncharacterized protein LOC726080 isoform X1 [Apis mellifera];uncharacterized protein LOC726080 isoform X2 [Apis mellifera];uncharacterized protein LOC726080 isoform X3 [Apis mellifera]	1554	2.7	3	0.04	MSKKTVNIDTSSDNMNSSINK+SVNGFISHMQFCGK+TVNIDTSSDNMNSSINK
50	rev_XP_026299987.1 rev_XP_026299988.1 rev_XP_026299989.1 rev_XP_026299991.1 rev_XP_026299992.1 rev_XP_026299993.1 rev_XP_026299994.1 rev_XP_026299995.1 rev_XP_026299996.1 rev_XP_026299997.1 rev_XP_026299998.1 rev_XP_026299999.1 rev_XP_026300000.1 rev_XP_026300001.1 rev_XP_026300002.1 rev_XP_026300003.1	0.9584	protein unc-80 homolog isoform X1 [Apis mellifera];protein unc-80 homolog isoform X1 [Apis mellifera];protein unc-80 homolog isoform X1 [Apis mellifera];protein unc-80 homolog isoform X2 [Apis mellifera];protein unc-80 homolog isoform X3 [Apis mellifera];protein unc-80 homolog isoform X4 [Apis mellifera];protein unc-80 homolog isoform X5 [Apis mellifera];protein unc-80 homolog isoform X6 [Apis me…	3483	1.2	4	0.05	AVFTLSGAR+MDDSSWETSPLIDNMYR+RSFYSGPADELSEK+SFYSGPADELSEKK
51	rev_XP_026301259.1 rev_XP_026301260.1 rev_XP_026301261.1 rev_XP_026301263.1 rev_XP_026301264.1 rev_XP_026301265.1 rev_XP_026301266.1 rev_XP_026301267.1 rev_XP_026301268.1 rev_XP_026301269.1 rev_XP_026301270.1 rev_XP_026301271.1 rev_XP_026301272.1 rev_XP_026301273.1 rev_XP_026301274.1 rev_XP_026301275.1 rev_XP_026301276.1	0.9547	histone-lysine N-methyltransferase 2C isoform X1 [Apis mellifera];histone-lysine N-methyltransferase 2C isoform X1 [Apis mellifera];histone-lysine N-methyltransferase 2C isoform X1 [Apis mellifera];histone-lysine N-methyltransferase 2C isoform X1 [Apis mellifera];histone-lysine N-methyltransferase 2C isoform X1 [Apis mellifera];histone-lysine N-methyltransferase 2C isoform X2 [Apis mellifera];his…	5948	1.1	5	0.05	CLPCSFGK+CNPAGCACAIK+DDNVVTSDSPKETDGDEEKDK+EDINLLHSESTK+QTINQGQNPDPFR
52	XP_001122081.1	0.9505	splicing factor 3B subunit 2 [Apis mellifera]	728	8.7	2	0.04	ENIVGNETQQMTHQIPSLMNHGVPGMDPPK+NIVGNETQQMTHQIPSLMNHGVPGMD+TEGLGASMMGSTHVYDMTGAAGGQAPPSVIAAR
53	XP_393208.1	0.9426	putative glucosylceramidase 4 [Apis mellifera]	511	3.7	8	0.08	ATQEQLIR+IPIGSTDFSTR
54	XP_006563436.1	0.9351	bromodomain-containing protein 8 [Apis mellifera]	1051	4.1	3	0.04	DIMADVMDK+KDIMADVMDK+QIVDEFDTEMDSTSNIETEENDSK+RSYDNWTTR
55a	XP_016772492.2	0.9328	nuclear receptor coactivator 3 isoform X6 [Apis mellifera]	1630	2	1	0.03	IAAAENAGPSPRELQD+MSIAAAENAGPSPR+TSPSNMPKPSMEHSK
55b	XP_006563176.2 XP_006563179.2 XP_006563186.2 XP_016772486.2 XP_016772488.2 XP_016772489.2 XP_016772490.2 XP_016772493.2 XP_016772494.2 XP_016772495.2 XP_016772497.2 XP_026301670.1	0	nuclear receptor coactivator 3 isoform X2 [Apis mellifera];nuclear receptor coactivator 3 isoform X13 [Apis mellifera];circadian locomoter output cycles protein kaput isoform X12 [Apis mellifera];nuclear receptor coactivator 3 isoform X1 [Apis mellifera];nuclear receptor coactivator 3 isoform X3 [Apis mellifera];nuclear receptor coactivator 3 isoform X4 [Apis mellifera];nuclear receptor coactivat…	1683	0	0	0	TSPSNMPKPSMEHSK
55c	XP_026301667.1	0	nuclear receptor coactivator 3 isoform X6 [Apis mellifera]	1630	0	0	0	MSIAAAENAGPSPR+TSPSNMPKPSMEHSK
55d	XP_026301668.1	0	nuclear receptor coactivator 3 isoform X8 [Apis mellifera]	1582	0	0	0	TSPSNMPKPSMEHSK+VTSSAQSSHAHPSVSNDVTEIR
56a	rev_XP_016772146.2	0.9304	cadherin-99C isoform X1 [Apis mellifera]	1584	1.5	2	0.04	LNPEVYVPDYRPVVYMR+QDIADGR
56b	rev_XP_006563686.2 rev_XP_006563689.2 rev_XP_006563690.2	0.0029	cadherin-99C isoform X2 [Apis mellifera];cadherin-99C isoform X2 [Apis mellifera];cadherin-99C isoform X3 [Apis mellifera]	1375	0	1	0	LNPEVYVPDYRPVVYMR
57	XP_001122309.4 XP_006563002.1 XP_026300681.1 XP_026300683.1 XP_026300684.1 XP_026300685.1 XP_026300686.1 XP_026300687.1 XP_026300688.1 XP_026300689.1 XP_026300690.1 XP_026300691.1 XP_026300693.1	0.9143	prominin-like protein isoform X5 [Apis mellifera];prominin-like protein isoform X13 [Apis mellifera];prominin-like protein isoform X1 [Apis mellifera];prominin-like protein isoform X2 [Apis mellifera];prominin-like protein isoform X3 [Apis mellifera];prominin-like protein isoform X4 [Apis mellifera];prominin-like protein isoform X6 [Apis mellifera];prominin-like protein isoform X7 [Apis mellifera…	1036	1.5	3	0.05	INNDIDK+RTEASVR
58	XP_006567199.2 XP_006567200.2 XP_026295823.1	0.9133	hemicentin-2 isoform X1 [Apis mellifera];hemicentin-1 isoform X3 [Apis mellifera];hemicentin-2 isoform X2 [Apis mellifera]	1243	1.6	1	0.02	VEETQMDTHEGSTVQLQCR
59a	rev_XP_006562231.1 rev_XP_016767734.1 rev_XP_026296560.1	0.9065	uncharacterized protein LOC552195 isoform X3 [Apis mellifera];uncharacterized protein LOC552195 isoform X3 [Apis mellifera];uncharacterized protein LOC552195 isoform X5 [Apis mellifera]	410	12.2	2	0.04	AQGGGGAGQGSGQGGGGGGGGGWK+ETPEEPPSGLAGGTDYLPCPMYAYR
59b	rev_XP_006562229.1 rev_XP_006562230.1 rev_XP_026296559.1	0.0024	uncharacterized protein LOC552195 isoform X1 [Apis mellifera];uncharacterized protein LOC552195 isoform X2 [Apis mellifera];uncharacterized protein LOC552195 isoform X4 [Apis mellifera]	482	0	1	0	AQGGGGAGQGSGQGGGGGGGGGWK
60a	rev_XP_026296228.1 rev_XP_026296229.1 rev_XP_026296230.1 rev_XP_026296232.1 rev_XP_026296233.1	0.8952	microtubule-associated protein futsch isoform X1 [Apis mellifera];microtubule-associated protein futsch isoform X2 [Apis mellifera];microtubule-associated protein futsch isoform X3 [Apis mellifera];microtubule-associated protein futsch isoform X4 [Apis mellifera];microtubule-associated protein futsch isoform X5 [Apis mellifera]	6124	1.6	4	0.04	AAADVVADVGDAVKDK+AADVHDGQSAMHLPALGNK+AVNMNGYK+DSADTAETTADEVR+EGITAMADEATTAAGAK+GVESVK+VEESVEDVAHK
60b	rev_XP_026296204.1 rev_XP_026296205.1 rev_XP_026296206.1 rev_XP_026296234.1 rev_XP_026296235.1 rev_XP_026296236.1	0	ankyrin-3-like isoform X1 [Apis mellifera];ankyrin-3-like isoform X2 [Apis mellifera];ankyrin-3-like isoform X3 [Apis mellifera];ankyrin-3 isoform X6 [Apis mellifera];ankyrin-3 isoform X7 [Apis mellifera];ankyrin-3 isoform X8 [Apis mellifera]	553	0	0	0	AADVHDGQSAMHLPALGNK
61	XP_006568550.1	0.8873	rab-like protein 6 [Apis mellifera]	697	3.9	2	0.03	MAEFLNENSDR+MAEFLNENSDRR+QSPEGGEDVSSNSTR
62	XP_391879.2	0.8825	uncharacterized protein LOC408327 [Apis mellifera]	310	5.5	1	0.02	SAANDEFLDDDYEEDPR
63	XP_003249947.3	0.8717	LOW QUALITY PROTEIN: centrosomal protein of 164 kDa [Apis mellifera]	1337	1.6	2	0.04	HPSQFGQQK+SLSSEKKDEASR
64	XP_006568316.1 XP_006568317.1	0.8685	heterogeneous nuclear ribonucleoprotein H [Apis mellifera];heterogeneous nuclear ribonucleoprotein H [Apis mellifera]	403	5	1	0.02	EGRPSGEAYVEMDTLEDIEK
65	XP_016768345.2	0.867	uncharacterized protein LOC411159 [Apis mellifera]	832	3.1	3	0.04	ETSIEPPMNASSPNNNR+TQPPSQVAR
66	XP_026299371.1 XP_026299372.1 XP_026299373.1	0.8561	echinoderm microtubule-associated protein-like CG42247 isoform X1 [Apis mellifera];echinoderm microtubule-associated protein-like CG42247 isoform X2 [Apis mellifera];echinoderm microtubule-associated protein-like CG42247 isoform X3 [Apis mellifera]	1116	2.6	1	0.02	DVKWYTHNCMVGYMVSGMWNNR
67	rev_XP_026295443.1 rev_XP_026295444.1 rev_XP_026295445.1 rev_XP_026295446.1 rev_XP_026295447.1 rev_XP_026295448.1 rev_XP_026295449.1 rev_XP_026295450.1	0.8441	uncharacterized protein LOC551170 isoform X1 [Apis mellifera];uncharacterized protein LOC551170 isoform X2 [Apis mellifera];uncharacterized protein LOC551170 isoform X3 [Apis mellifera];uncharacterized protein LOC551170 isoform X4 [Apis mellifera];uncharacterized protein LOC551170 isoform X5 [Apis mellifera];uncharacterized protein LOC551170 isoform X6 [Apis mellifera];uncharacterized protein LOC…	19495	0.8	6	0.05	CPICMEK+CVSNAGCPSPQCPNK+CYANVGCPSPSCPR+ECITNPGCPSPSCPDR+QNICAETPGCDTSVVCEPR+QNNCAENQPCDTSVICEPR+RNICAMHSACETNSICEPKCNPPTGIFEPK+SCDTNIVCEPR+SNFGCSNLTCPDICK+YCNVFPDGATGR
68	rev_XP_016767109.2 rev_XP_026296074.1 rev_XP_026296075.1 rev_XP_026296076.1 rev_XP_026296077.1 rev_XP_026296078.1 rev_XP_026296079.1 rev_XP_026296080.1 rev_XP_026296081.1 rev_XP_026296083.1 rev_XP_026296084.1 rev_XP_026296085.1 rev_XP_026296086.1 rev_XP_026296087.1 rev_XP_026296088.1 rev_XP_026296089.1 rev_XP_026296090.1 rev_XP_026296091.1 rev_XP_026296092.1 rev_XP_026296093.1 rev_XP_026296094.1 …	0.836	microtubule-actin cross-linking factor 1 isoform X7 [Apis mellifera];microtubule-actin cross-linking factor 1 isoform X1 [Apis mellifera];microtubule-actin cross-linking factor 1 isoform X1 [Apis mellifera];microtubule-actin cross-linking factor 1 isoform X1 [Apis mellifera];uncharacterized protein LOC408779 isoform X2 [Apis mellifera];microtubule-actin cross-linking factor 1 isoform X3 [Apis mel…	8243	1.7	2	0.04	DLVPRYESIEMELR+EGAEEIGAMVAGHMR+EKPDAGGAVEQGMNYLSSMSNQR+GAEDVLGHNMADSLTFAGGR+MLELGADTTSDVETQR+SRQLLGGLSESREVLAAYR+VIEDERPEASQLASEAAQMWDMLR+YDSSPPK
69	XP_006563715.1	0.8296	uncharacterized protein LOC726965 [Apis mellifera]	455	7.3	1	0.03	AICATKATTDEQRHHR+MAMPISASAEQSGNER+MAMPISASAEQSGNERR
70	XP_394446.4	0.824	rab GTPase-activating protein 1-like [Apis mellifera]	1050	4.2	5	0.05	LLEMQVNAGPLIQDK+SNIVMEDSMSVKSMESVATSDEYEFVNDR
71	XP_026300149.1 XP_026300150.1 XP_026300151.1 XP_026300152.1 XP_026300153.1 XP_026300154.1 XP_026300156.1 XP_026300157.1 XP_026300158.1 XP_026300159.1 XP_026300160.1 XP_026300161.1 XP_026300162.1 XP_026300163.1 XP_026300164.1	0.8173	collagen alpha chain CG42342 isoform X1 [Apis mellifera];collagen alpha chain CG42342 isoform X2 [Apis mellifera];collagen alpha chain CG42342 isoform X3 [Apis mellifera];collagen alpha chain CG42342 isoform X4 [Apis mellifera];collagen alpha chain CG42342 isoform X5 [Apis mellifera];collagen alpha chain CG42342 isoform X6 [Apis mellifera];collagen alpha chain CG42342 isoform X7 [Apis mellifera];…	689	6.2	1	0.02	GAKGDPGPMGLPGPMGLR+GDPGPMGLPGPMGLRGESGKPGDAGKPGAMGPPGLDGMK
72	XP_006563941.2 XP_026295430.1 XP_026295431.1 XP_026295432.1	0.8135	transcription factor hamlet-like isoform X1 [Apis mellifera];transcription factor hamlet-like isoform X2 [Apis mellifera];transcription factor hamlet-like isoform X3 [Apis mellifera];transcription factor hamlet-like isoform X4 [Apis mellifera]	1063	1	1	0.02	STSSPHAVNMR
73a	XP_006561649.2	0.8073	protein disabled isoform X2 [Apis mellifera]	1675	3.9	3	0.04	DEETGMSMDIFEEIK+EAASSDTEEPVSMK+ITPENPPPSTDDLFETD+KDEETGMSMDIFEEIK+SSTIPTSAGVSLLTRMEK
73b	XP_006561648.2 XP_006561650.2 XP_006561651.2	0	protein disabled isoform X1 [Apis mellifera];protein disabled isoform X3 [Apis mellifera];protein disabled isoform X4 [Apis mellifera]	1715	0	0	0	DEETGMSMDIFEEIK+EAASSDTEEPVSMK+KDEETGMSMDIFEEIK+SSTIPTSAGVSLLTRMEK
74	XP_394718.3	0.8074	dedicator of cytokinesis protein 7 [Apis mellifera]	1988	1.4	1	0.03	QESPSINSQPTR+SMVVTLSEMGMLDAPR
75	XP_016766274.1 XP_016766275.1 XP_016766276.1	0.8069	protein dead ringer isoform X1 [Apis mellifera];protein dead ringer isoform X2 [Apis mellifera];protein dead ringer isoform X3 [Apis mellifera]	660	2.3	1	0.02	RDTELTVAPGPPPAK
76	XP_006566407.2 XP_016770754.2	0.8052	mRNA cap guanine-N7 methyltransferase [Apis mellifera];mRNA cap guanine-N7 methyltransferase [Apis mellifera]	437	14.4	2	0.03	DINNTSSDLCTNNSEK+LFSEKNLEEEILKSNSSESK+MSLSCPEEMNETK+RENEADNTSYLETK
77	rev_XP_396155.4	0.8048	general transcription and DNA repair factor IIH helicase subunit XPD [Apis mellifera]	759	2	1	0.02	LDDISYIGSPMIQEK
78	XP_026302010.1 XP_026302011.1 XP_026302012.1 XP_026302013.1 XP_026302014.1 XP_026302015.1 XP_026302016.1 XP_026302017.1 XP_026302018.1 XP_026302019.1 XP_026302020.1 XP_026302021.1 XP_026302022.1	0.8044	E3 ubiquitin-protein ligase MYCBP2 isoform X1 [Apis mellifera];E3 ubiquitin-protein ligase MYCBP2 isoform X2 [Apis mellifera];E3 ubiquitin-protein ligase MYCBP2 isoform X3 [Apis mellifera];E3 ubiquitin-protein ligase MYCBP2 isoform X4 [Apis mellifera];E3 ubiquitin-protein ligase MYCBP2 isoform X5 [Apis mellifera];E3 ubiquitin-protein ligase MYCBP2 isoform X6 [Apis mellifera];E3 ubiquitin-protein …	4661	1.7	3	0.04	DFSEFVGVSVK+DLLSLLHTGSAR+IASIPPAR+MALGLGTNLMNEEGIGGSDIER+QEVVGDSQESPK+RTMSPTNSQQTTNTNR
79	XP_006570521.1 XP_006570522.1 XP_006570523.1 XP_006570524.1 XP_006570525.1 XP_006570526.1 XP_006570527.1 XP_006570528.1 XP_006570529.1 XP_016770188.1 XP_016770189.1 XP_016770190.1	0.8032	uncharacterized protein LOC408333 isoform X1 [Apis mellifera];uncharacterized protein LOC408333 isoform X1 [Apis mellifera];uncharacterized protein LOC408333 isoform X1 [Apis mellifera];uncharacterized protein LOC408333 isoform X2 [Apis mellifera];uncharacterized protein LOC408333 isoform X3 [Apis mellifera];uncharacterized protein LOC408333 isoform X5 [Apis mellifera];uncharacterized protein LOC…	2548	3.3	2	0.03	NINGNDDGIYVDTTR+QQAVPQTPGPTNSSSPCQMNSVTMAVSTSSGSGSQR+SIDRSDDRSPTLDGIAHASTDDIIADCAITTNR
80a	rev_XP_016767271.2 rev_XP_016767272.2 rev_XP_016767275.1	0.8027	uncharacterized protein LOC724973 isoform X1 [Apis mellifera];uncharacterized protein LOC724973 isoform X2 [Apis mellifera];focal adhesion kinase 1 isoform X6 [Apis mellifera]	1825	4.1	1	0.03	DNTRDLDATPTPEMKK+GGGSGQVGGGGGGGGGGGGGAGDGVGTSMGEHSRPR
80b	rev_XP_006569380.2 rev_XP_006569388.2	0	focal adhesion kinase 1 isoform X3 [Apis mellifera];focal adhesion kinase 1 isoform X5 [Apis mellifera]	1765	0	0	0	DNTRDLDATPTPEMKK
80c	rev_XP_006569381.2 rev_XP_006569382.2 rev_XP_006569383.2 rev_XP_006569384.2 rev_XP_006569386.2 rev_XP_006569387.2 rev_XP_016767274.2	0	focal adhesion kinase 1 isoform X4 [Apis mellifera];focal adhesion kinase 1 isoform X4 [Apis mellifera];focal adhesion kinase 1 isoform X4 [Apis mellifera];focal adhesion kinase 1 isoform X4 [Apis mellifera];focal adhesion kinase 1 isoform X4 [Apis mellifera];focal adhesion kinase 1 isoform X4 [Apis mellifera];focal adhesion kinase 1 isoform X4 [Apis mellifera]	1762	0	0	0	DNTRDLDATPTPEMKK+GGGSGQVGGGGGGGGGGGGGAGDGVGTSMGEHDTTELYQFVR
81	rev_XP_006562255.1	0.7891	tryptophan--tRNA ligase, cytoplasmic [Apis mellifera]	410	7.1	1	0.02	HEEVTAQGGSFAHK+TVVDWPTVIDEEDTK
82	rev_XP_026297481.1	0.7758	microtubule-associated protein futsch [Apis mellifera]	6312	1.4	2	0.04	EEIKLEKEQQPK+EVTSATPESISDPTEDR+LAEEMDPEIIDDDTIDEEKK+LDADSTSDIDAID+LDSEEEPSPTK+QDTIESTLSPSRSK
83	XP_001121522.1	0.7723	mitochondrial import inner membrane translocase subunit Tim13 [Apis mellifera]	90	11.1	1	0.02	ALTSESLTDK
84	XP_026297485.1	0.7606	titin homolog [Apis mellifera]	11090	0.6	2	0.04	EIMCLETEQAGDLIDK+ESWSVEDEDEDEDEEERR+LLQESISTIEEIK+QFTTCHVAMSIPK+TSHQIK
85	XP_006562213.1	0.7544	A disintegrin and metalloproteinase with thrombospondin motifs adt-1 [Apis mellifera]	761	5.4	5	0.05	QPEDLPHHDGER+VELNDLGLDPYFPDGTWCHTQEGQNYFCR
86	XP_026295919.1 XP_026295921.1 XP_026295928.1	0.7436	SCY1-like protein 2 isoform X1 [Apis mellifera];SCY1-like protein 2 isoform X1 [Apis mellifera];SCY1-like protein 2 isoform X2 [Apis mellifera]	855	7.2	2	0.03	GSNINLSPPLGGMPITSSSVPYLVSSSMNSIR+KNSTNSMSTTVSAENMAR+QMERVSHPK
87	XP_003250613.3 XP_006565216.2	0.7368	putative histone-lysine N-methyltransferase 1 isoform X1 [Apis mellifera];probable serine/threonine-protein kinase DDB_G0282963 isoform X2 [Apis mellifera]	1152	2.4	1	0.02	SIFPIEKDLMTSVANTSIKTSISDLTDR
88a	XP_016767712.1	0.7357	homeobox protein homothorax isoform X4 [Apis mellifera]	417	12.7	2	0.03	ESSKPPEMGNGLDGGGPR+GPAHPQYPPPPPQPPQHVLAAAAAAAASAVPDVHK
88b	XP_006564797.1 XP_026296416.1 XP_026296417.1 XP_026296418.1	0	homeobox protein homothorax isoform X1 [Apis mellifera];homeobox protein homothorax isoform X1 [Apis mellifera];homeobox protein homothorax isoform X2 [Apis mellifera];homeobox protein homothorax isoform X3 [Apis mellifera]	465	0	0	0	ESSKPPEMGNGLDGGGPR
89a	rev_XP_006570521.1 rev_XP_006570522.1 rev_XP_006570523.1 rev_XP_006570524.1 rev_XP_006570525.1 rev_XP_006570526.1 rev_XP_006570527.1 rev_XP_006570528.1 rev_XP_006570529.1 rev_XP_016770188.1 rev_XP_016770189.1	0.7365	uncharacterized protein LOC408333 isoform X1 [Apis mellifera];uncharacterized protein LOC408333 isoform X1 [Apis mellifera];uncharacterized protein LOC408333 isoform X1 [Apis mellifera];uncharacterized protein LOC408333 isoform X2 [Apis mellifera];uncharacterized protein LOC408333 isoform X3 [Apis mellifera];uncharacterized protein LOC408333 isoform X5 [Apis mellifera];uncharacterized protein LOC…	2548	1.7	2	0.03	DVSSNETVSSDTDK+DYSQMLNSTDKGLQQPQNR+GTSLDPSSTR
89b	rev_XP_016770190.1	0	uncharacterized protein LOC408333 isoform X8 [Apis mellifera]	2104	0	0	0	DYSQMLNSTDKGLQQPQNR
90	XP_026298461.1 XP_026298462.1	0.7332	furin-like protease 2 isoform X1 [Apis mellifera];furin-like protease 2 isoform X2 [Apis mellifera]	1346	5.6	2	0.03	IDPTYGYTLSVYMDVTGCAGSVNEVR+LPGDTSSSSSFDSPPSSSQVGDESLDTAR+RECVPCPPGCATCDMSTCR
91	XP_006561981.1	0.7323	uncharacterized protein LOC102653920 [Apis mellifera]	613	7.2	6	0.07	NTEPPVSSENDR+YSLYRAWFGDTVTADNYSRLQESLSPPDTVVR
92a	XP_016771944.2	0.7304	mushroom body large-type Kenyon cell-specific protein 1 isoform X3 [Apis mellifera]	1515	3.2	1	0.02	FQEGQTVSGGGMGGCQPGGVVQSQQPIMTD+VEVGEDEFANGGAARDESK
92b	NP_001011629.1 XP_006563386.2 XP_016771942.2	0	mushroom body large-type Kenyon cell-specific protein 1 [Apis mellifera];mushroom body large-type Kenyon cell-specific protein 1 isoform X1 [Apis mellifera];mushroom body large-type Kenyon cell-specific protein 1 isoform X2 [Apis mellifera]	1598	0	0	0	VEVGEDEFANGGAARDESK
93a	XP_006564938.1 XP_006564942.2 XP_006564943.1 XP_016771777.1 XP_016771778.1 XP_392018.3	0.7262	NAD kinase isoform X1 [Apis mellifera];NAD kinase isoform X3 [Apis mellifera];NAD kinase isoform X4 [Apis mellifera];NAD kinase isoform X5 [Apis mellifera];NAD kinase isoform X3 [Apis mellifera];NAD kinase isoform X2 [Apis mellifera]	452	6.9	2	0.03	NSAMVMTIQDPASQR+QELFHGDSLK
93b	XP_016771779.1	0	NAD kinase isoform X6 [Apis mellifera]	358	0	0	0	QELFHGDSLK
94	XP_006565264.1	0.7251	40S ribosomal protein S3a [Apis mellifera]	267	7.5	1	0.02	IASEGLK+QKMVDTITNDVTK
95	XP_016772254.2 XP_026301077.1	0.722	uncharacterized protein LOC409180 isoform X1 [Apis mellifera];uncharacterized protein LOC409180 isoform X2 [Apis mellifera]	481	7	1	0.02	YIAENLVENGATMQMGIGSIPDAVLSLLDNHK
96	XP_006568137.2 XP_006568138.2 XP_006568140.2 XP_006568141.2 XP_006568142.2 XP_006568143.2 XP_026300555.1 XP_026300556.1 XP_026300558.1 XP_026300559.1	0.7169	echinoderm microtubule-associated protein-like 2 isoform X1 [Apis mellifera];echinoderm microtubule-associated protein-like 2 isoform X1 [Apis mellifera];echinoderm microtubule-associated protein-like 2 isoform X2 [Apis mellifera];echinoderm microtubule-associated protein-like 2 isoform X4 [Apis mellifera];echinoderm microtubule-associated protein-like 2 isoform X6 [Apis mellifera];echinoderm mic…	904	1.6	1	0.02	MVVATGQVCGTDRR
97	XP_003249677.2	0.7067	fez family zinc finger protein 1 [Apis mellifera]	495	6.7	1	0.02	HTGFKPFACELCGRAFQRK+MFSTPHGLEVHARR
98	XP_006564222.1 XP_006564223.1 XP_016767658.2 XP_016767660.1 XP_026296814.1 XP_026296815.1 XP_026296816.1 XP_026296817.1 XP_026296818.1	0.7008	sodium/potassium-transporting ATPase subunit alpha isoform X1 [Apis mellifera];sodium/potassium-transporting ATPase subunit alpha isoform X2 [Apis mellifera];sodium/potassium-transporting ATPase subunit alpha isoform X3 [Apis mellifera];sodium/potassium-transporting ATPase subunit alpha isoform X9 [Apis mellifera];sodium/potassium-transporting ATPase subunit alpha isoform X4 [Apis mellifera];sodi…	1041	2	1	0.02	FVWWLPALPFMFAIFIYDETR
99	XP_006568709.1 XP_006568710.1 XP_026297454.1 XP_026297456.1	0.6948	uncharacterized protein LOC100578300 isoform X1 [Apis mellifera];uncharacterized protein LOC100578300 isoform X2 [Apis mellifera];uncharacterized protein LOC100578300 isoform X1 [Apis mellifera];uncharacterized protein LOC100578300 isoform X1 [Apis mellifera]	391	8.7	1	0.03	DNGINSSMAMANNNNNNR+VTGAVSTGNIGK
100	XP_026298321.1 XP_026298322.1 XP_026298323.1 XP_026298324.1 XP_026298325.1 XP_026298326.1	0.6916	vacuolar protein sorting-associated protein 13 isoform X1 [Apis mellifera];vacuolar protein sorting-associated protein 13 isoform X2 [Apis mellifera];vacuolar protein sorting-associated protein 13 isoform X3 [Apis mellifera];vacuolar protein sorting-associated protein 13 isoform X4 [Apis mellifera];vacuolar protein sorting-associated protein 13 isoform X5 [Apis mellifera];vacuolar protein sorting…	3325	1.2	1	0.02	EASAAAAEAAK+FTSNNTDSYMEVILESGASVELVPRNMK
101	rev_NP_001265635.1	0.6898	uncharacterized LOC725821 [Apis mellifera]	547	6.8	2	0.03	QAINDISGTPETGSITWFSADK+QSTTHSVSSELNMNK
102	XP_003250059.1	0.6855	uncharacterized protein LOC100578562 [Apis mellifera]	352	4.5	7	0.08	NLYMPWTNVFDAALMK
103	XP_003249587.1 XP_394112.2	0.6852	fumarylacetoacetate hydrolase domain-containing protein 2A isoform X1 [Apis mellifera];fumarylacetoacetate hydrolase domain-containing protein 2A isoform X2 [Apis mellifera]	346	3.9	1	0.02	LACVGLNYIGHCK
104	XP_026296420.1 XP_026296421.1 XP_026296422.1 XP_026296423.1 XP_026296424.1 XP_026296425.1 XP_026296426.1 XP_026296427.1 XP_026296428.1	0.6836	uncharacterized protein LOC100577015 [Apis mellifera];uncharacterized protein LOC100577015 [Apis mellifera];uncharacterized protein LOC100577015 [Apis mellifera];uncharacterized protein LOC100577015 [Apis mellifera];uncharacterized protein LOC100577015 [Apis mellifera];uncharacterized protein LOC100577015 [Apis mellifera];uncharacterized protein LOC100577015 [Apis mellifera];uncharacterized prote…	248	7.7	1	0.02	EFCVRRLLPPSYYPEGEAK
105	rev_XP_001120253.1	0.6807	U1 small nuclear ribonucleoprotein C [Apis mellifera]	170	10.6	2	0.03	KMPPPGGMPPPPGNMPPR+MPPPGGMPPPPGNMPPR
106a	XP_006570163.2 XP_006570171.2	0.672	uncharacterized protein LOC409717 isoform X1 [Apis mellifera];uncharacterized protein LOC409717 isoform X5 [Apis mellifera]	1138	3.4	3	0.03	EISSVVK+MCSRIFISATNDQLHSGGPMEGTLEEPPIK
106b	XP_006570164.2 XP_006570165.2 XP_006570166.2 XP_006570168.2 XP_006570169.2 XP_006570170.2 XP_016768442.2 XP_393215.5	0	uncharacterized protein LOC409717 isoform X2 [Apis mellifera];uncharacterized protein LOC409717 isoform X4 [Apis mellifera];uncharacterized protein LOC409717 isoform X4 [Apis mellifera];uncharacterized protein LOC409717 isoform X4 [Apis mellifera];uncharacterized protein LOC409717 isoform X4 [Apis mellifera];uncharacterized protein LOC409717 isoform X4 [Apis mellifera];uncharacterized protein LOC…	1136	0	0	0	EISSVVK
107	XP_006569922.2 XP_006569923.2 XP_026295588.1 XP_026295589.1 XP_026295590.1 XP_392258.4	0.6667	cerebellar degeneration-related protein 2-like isoform X2 [Apis mellifera];cerebellar degeneration-related protein 2-like isoform X6 [Apis mellifera];cerebellar degeneration-related protein 2-like isoform X1 [Apis mellifera];cerebellar degeneration-related protein 2-like isoform X3 [Apis mellifera];cerebellar degeneration-related protein 2-like isoform X4 [Apis mellifera];cerebellar degeneration-…	744	5.3	2	0.03	KVFSATPTDFSEAETSSSGFLDETSNK+SFQEANADSSVR
108	XP_006569011.1 XP_006569012.1 XP_006569013.1 XP_006569014.1 XP_006569015.1 XP_006569016.1 XP_026294915.1 XP_026294916.1 XP_026294917.1 XP_026294918.1	0.6556	transient receptor potential-gamma protein isoform X1 [Apis mellifera];transient receptor potential-gamma protein isoform X1 [Apis mellifera];transient receptor potential-gamma protein isoform X1 [Apis mellifera];transient receptor potential-gamma protein isoform X1 [Apis mellifera];transient receptor potential-gamma protein isoform X1 [Apis mellifera];transient receptor potential-gamma protein i…	1191	3	1	0.03	RNGSATQLQR+SRSEDSVYSPASEDGGSRSEGSTDSK
109	XP_016771821.2 XP_016771822.2 XP_016771823.2 XP_016771824.2 XP_016771825.2 XP_016771826.2 XP_016771827.2 XP_016771828.2 XP_016771829.2 XP_016771830.2 XP_016771832.2 XP_016771833.2 XP_016771834.2 XP_026300698.1 XP_026300699.1 XP_026300700.1 XP_026300701.1 XP_026300702.1 XP_026300703.1	0.6542	liprin-beta-1 isoform X1 [Apis mellifera];liprin-beta-1 isoform X2 [Apis mellifera];liprin-beta-1 isoform X3 [Apis mellifera];liprin-beta-1 isoform X5 [Apis mellifera];liprin-beta-1 isoform X6 [Apis mellifera];liprin-beta-1 isoform X7 [Apis mellifera];liprin-beta-2 isoform X8 [Apis mellifera];liprin-beta-2 isoform X9 [Apis mellifera];kazrin isoform X10 [Apis mellifera];kazrin isoform X11 [Apis me…	1206	4.8	4	0.04	KAANNSSGGSGSNEGSDGFDPYR+LGGSGGSVDSRSGSASPDRGSSNR+RLSAGSSPVEK
110	rev_XP_016767602.2 rev_XP_026296385.1 rev_XP_026296386.1 rev_XP_026296387.1 rev_XP_026296389.1	0.6536	uncharacterized protein LOC408821 [Apis mellifera];uncharacterized protein LOC408821 [Apis mellifera];uncharacterized protein LOC408821 [Apis mellifera];uncharacterized protein LOC408821 [Apis mellifera];uncharacterized protein LOC408821 [Apis mellifera]	1805	3.4	2	0.03	LTGNPTVDPSYIEEK+NLPASLPGVSSGSGSSSSR+NTMLDEGALIMSNISPELYSMNAAFEEK
111	XP_026295467.1 XP_026295468.1 XP_026295469.1 XP_026295470.1 XP_026295471.1 XP_026295472.1 XP_026295473.1 XP_026295474.1 XP_026295475.1	0.6523	putative glutamate synthase [NADPH] isoform X1 [Apis mellifera];putative glutamate synthase [NADPH] isoform X1 [Apis mellifera];putative glutamate synthase [NADPH] isoform X1 [Apis mellifera];putative glutamate synthase [NADPH] isoform X1 [Apis mellifera];putative glutamate synthase [NADPH] isoform X2 [Apis mellifera];putative glutamate synthase [NADPH] isoform X3 [Apis mellifera];putative glutam…	2067	1.4	5	0.08	CNPDMVELLPLNK+TGLPVSGGIINSIVN
112	XP_006559359.1 XP_016771926.1 XP_016771927.1	0.6482	neuropeptide-like 1 isoform X1 [Apis mellifera];neuropeptide-like 1 isoform X2 [Apis mellifera];neuropeptide-like 1 isoform X3 [Apis mellifera]	599	5	1	0.02	RFMGTGSAPEMQPEVDQFGYPETFQANK
113	XP_003249456.1	0.6398	cyclin-dependent kinase 1 [Apis mellifera]	298	3.4	1	0.02	LMDVLMEETR
114	XP_006566578.1 XP_006566579.1 XP_016770465.2 XP_016770466.2 XP_016770467.1 XP_016770469.1	0.6341	cysteine protease ATG4C isoform X3 [Apis mellifera];cysteine protease ATG4D isoform X4 [Apis mellifera];cysteine protease ATG4C isoform X1 [Apis mellifera];cysteine protease ATG4C isoform X2 [Apis mellifera];cysteine protease ATG4D isoform X5 [Apis mellifera];cysteine protease ATG4D isoform X6 [Apis mellifera]	485	3.3	2	0.03	DNFSLTSFHCTSPRK
115	XP_026297199.1	0.6341	chymotrypsin-1 [Apis mellifera]	255	6.3	2	0.02	ATVNPDFKPSSSESYR
116a	XP_026300260.1	0.6327	amyloid beta A4 precursor protein-binding family B member 1-interacting protein isoform X3 [Apis mellifera]	1141	4.3	1	0.02	CDGDIASTPAPDSQR+DEPDSCPSPTSSGSGTLTRR+RYEEEGEDSDNETD
116b	XP_016770996.2 XP_016770997.2 XP_016770998.2 XP_016770999.2 XP_016771000.2 XP_016771001.2 XP_016771002.2	0	ras-associated and pleckstrin homology domains-containing protein 1 isoform X1 [Apis mellifera];amyloid beta A4 precursor protein-binding family B member 1-interacting protein isoform X2 [Apis mellifera];amyloid beta A4 precursor protein-binding family B member 1-interacting protein isoform X3 [Apis mellifera];amyloid beta A4 precursor protein-binding family B member 1-interacting protein isoform…	1168	0	0	0	CDGDIASTPAPDSQR+DEPDSCPSPTSSGSGTLTRR
117	rev_XP_006566407.2 rev_XP_016770754.2	0.629	mRNA cap guanine-N7 methyltransferase [Apis mellifera];mRNA cap guanine-N7 methyltransferase [Apis mellifera]	437	4.3	1	0.02	NEVSNYHEVVLLTNDSHIK
118	XP_006564397.1 XP_006564398.1 XP_006564399.1 XP_006564400.1 XP_006564401.1 XP_006564402.1 XP_006564403.1 XP_006564404.1 XP_006564405.1 XP_016770397.1 XP_016770398.1 XP_026299789.1 XP_026299790.1 XP_026299791.1	0.6288	collagen alpha-1(IX) chain isoform X1 [Apis mellifera];collagen alpha-1(IX) chain isoform X2 [Apis mellifera];collagen alpha-1(IX) chain isoform X3 [Apis mellifera];collagen alpha-1(XXII) chain isoform X4 [Apis mellifera];collagen alpha-1(IX) chain isoform X5 [Apis mellifera];collagen alpha-1(IX) chain isoform X6 [Apis mellifera];collagen alpha-1(IX) chain isoform X7 [Apis mellifera];collagen alp…	1177	1	1	0.02	GNKGEPGHKGAK
119	rev_XP_006558326.1 rev_XP_016772357.1	0.6243	WD repeat-containing protein 91 isoform X1 [Apis mellifera];WD repeat-containing protein 91 isoform X2 [Apis mellifera]	643	3	1	0.02	IIGDADGTAVYSGSANSK
120	XP_026301167.1 XP_026301168.1	0.6227	dynein heavy chain 3, axonemal isoform X1 [Apis mellifera];dynein heavy chain 3, axonemal isoform X2 [Apis mellifera]	3877	2.3	3	0.04	EHLMTISLGQGQGPIAINMINK+KCVLFVDDLSMPMK+KDPPVLTIDEMEIAVEEVER+SSCAKLATYMIEYVLYNIEITTTYEFSEWR
121	XP_001120208.2 XP_026301492.1	0.6202	homeobox protein Nkx-2.5-like [Apis mellifera];homeobox protein Nkx-2.5-like [Apis mellifera]	394	2.8	1	0.02	LSSSGTPFSVR
122	XP_026298504.1 rev_XP_003249999.1 rev_XP_006562054.1 rev_XP_006563977.1 rev_XP_016766984.1 rev_XP_016767372.1 rev_XP_026295292.1 rev_XP_026297174.1 rev_XP_026297175.1 rev_XP_026297177.1 rev_XP_396884.3	0.618	uncharacterized protein LOC551880 [Apis mellifera];protein kibra isoform X2 [Apis mellifera];protein kibra isoform X3 [Apis mellifera];dyslexia-associated protein KIAA0319 [Apis mellifera];dyslexia-associated protein KIAA0319 [Apis mellifera];protein kibra isoform X1 [Apis mellifera];dyslexia-associated protein KIAA0319 [Apis mellifera];FH1/FH2 domain-containing protein 3 isoform X1 [Apis mellife…	649	0.9	2	0.02	LVISNK
123	rev_XP_016773621.2 rev_XP_026295080.1	0.6162	spore wall protein 2-like isoform X1 [Apis mellifera];hepatoma-derived growth factor-related protein 2-like isoform X2 [Apis mellifera]	821	7.6	2	0.03	ESAEVTAGAEGSEGNMKEAGEMAGEK+KQYDEDVQEASGGGEGGK+NNGNNSSSSSSGR+QYDEDVQEASGGGEGGK
124	XP_393939.3	0.6086	cyclin-H [Apis mellifera]	331	4.5	1	0.02	MQEMLDEEDLQDNEK
125	rev_XP_016769813.2 rev_XP_016769814.2 rev_XP_016769815.2 rev_XP_016769816.2 rev_XP_016769817.2 rev_XP_016769818.2 rev_XP_016769819.2	0.606	uncharacterized protein LOC725046 isoform X1 [Apis mellifera];uncharacterized protein LOC725046 isoform X1 [Apis mellifera];uncharacterized protein LOC725046 isoform X2 [Apis mellifera];uncharacterized protein LOC725046 isoform X3 [Apis mellifera];uncharacterized protein LOC725046 isoform X4 [Apis mellifera];uncharacterized protein LOC725046 isoform X5 [Apis mellifera];uncharacterized protein LOC…	1548	1.7	1	0.02	YLPDVMMSHSSPLGNGGNMSEQIER
126	XP_006563003.1	0.5985	uncharacterized protein LOC410515 [Apis mellifera]	1607	2.6	1	0.03	HLWWGSAMSTMER+NHGMTEEATSEAMGYK+NQPVPCNDSLLHR
127	NP_001035348.1 XP_006557547.1 XP_006557548.1 XP_006557549.1 XP_006557550.1 XP_006557551.1 XP_016767978.1 XP_016767980.1 XP_026296888.1	0.5981	troponin T, skeletal muscle [Apis mellifera];troponin T, skeletal muscle isoform X1 [Apis mellifera];troponin T, skeletal muscle isoform X1 [Apis mellifera];troponin T, skeletal muscle isoform X2 [Apis mellifera];troponin T, skeletal muscle isoform X3 [Apis mellifera];troponin T, skeletal muscle isoform X3 [Apis mellifera];troponin T, skeletal muscle isoform X1 [Apis mellifera];troponin T, skelet…	409	2.3	1	0.02	RSDLDEQLK
128	XP_026301086.1	0.5921	uncharacterized protein LOC409502 [Apis mellifera]	427	6.8	1	0.02	DPSVMWELLNEEMRR+MVSDGLPPQMEFKR
129	rev_XP_026299551.1	0.5913	uncharacterized protein LOC113219100 [Apis mellifera]	484	3.3	1	0.03	NTVSSYDRPTATCNAR
130	rev_XP_006572241.1 rev_XP_016772912.1	0.5911	tuberin isoform X1 [Apis mellifera];tuberin isoform X2 [Apis mellifera]	1826	5	2	0.03	CALALSMYTIQCSLHQLPAPNVPPPSNGGGGSNIR+DAIDETEDGSYESTFEQQK+LEETPSNAATNVTSNGYGGSFQR+WNASMEPSSNSR
131	NP_001171540.1 XP_026296889.1	0.5865	catalase [Apis mellifera];catalase isoform X1 [Apis mellifera]	513	2.9	1	0.02	FSTVGGESGSADTVR
132	rev_XP_006567848.1	0.5809	solute carrier family 12 member 7 isoform X5 [Apis mellifera]	1118	3	8	0.05	ESNGGGVMSDGDGGAGGGDGAEMR+KESNGGGVMSDGDGGAGGGDGAEMR+KESNGGGVMSDGDGGAGGGDGAEMRAPSGDPMTK
133	rev_XP_026299738.1	0.5795	laminin subunit gamma-1 [Apis mellifera]	1621	2.7	3	0.04	GDNLEVTGPPYCQCLK+GLPCESCIPDPNNGLLICPGNDPCPCPK
134	rev_XP_016767413.2 rev_XP_026295878.1 rev_XP_026295879.1 rev_XP_026295880.1	0.5793	DENN domain-containing protein 4C isoform X1 [Apis mellifera];DENN domain-containing protein 4C isoform X2 [Apis mellifera];DENN domain-containing protein 4C isoform X3 [Apis mellifera];DENN domain-containing protein 4C isoform X4 [Apis mellifera]	1578	3.2	2	0.03	DLLEVLAGMLPDSK+NIVCFAHPPTEGK+NTLIVCIDTVVLSNCPMKR
135	XP_006561447.1 XP_016772425.1 XP_026301562.1	0.5754	TBC1 domain family member 10A [Apis mellifera];TBC1 domain family member 10A [Apis mellifera];TBC1 domain family member 10A [Apis mellifera]	357	4.8	1	0.02	NPPQHIMEEEALVHQIR
136	rev_XP_026299064.1 rev_XP_026299065.1	0.5751	serine-protein kinase ATM isoform X1 [Apis mellifera];serine-protein kinase ATM isoform X2 [Apis mellifera]	2863	0.5	2	0.04	EELIEELYDEDHLR
137	XP_003249083.2	0.5749	transcription elongation factor SPT5 [Apis mellifera]	1134	1.2	1	0.02	TPAYGGGQTPMYAR
138	XP_026297511.1 XP_026297512.1	0.5691	protein Jumonji [Apis mellifera];protein Jumonji [Apis mellifera]	1925	1.1	3	0.03	CPPIGTVQPTTR+ENLVKTDLSK
139	XP_006571171.3 XP_026296360.1 XP_026296363.1 XP_026296365.1 XP_026296367.1 XP_026296370.1 XP_026296375.1 XP_026296382.1 XP_026296388.1	0.5671	protein madd-4 isoform X2 [Apis mellifera];protein madd-4 isoform X1 [Apis mellifera];protein madd-4 isoform X3 [Apis mellifera];protein madd-4 isoform X4 [Apis mellifera];protein madd-4 isoform X5 [Apis mellifera];protein madd-4 isoform X6 [Apis mellifera];protein madd-4 isoform X7 [Apis mellifera];protein madd-4 isoform X8 [Apis mellifera];protein madd-4 isoform X9 [Apis mellifera]	1568	2.4	1	0.02	KDNECPSQKPASEKPCNTR+TVIGATLCEDAGHPVPQK
140	rev_XP_026299954.1	0.566	sodium leak channel non-selective protein [Apis mellifera]	3147	0.9	2	0.02	EGIETEDGGPLMNLDEK+LLASDVMTAYEK
141	XP_026295829.1	0.5598	LOW QUALITY PROTEIN: uncharacterized protein LOC724604 [Apis mellifera]	2543	2	1	0.03	EKPINCDVCGK+FTCEICSENFVDK+NSEGEEAFVIPGEEEMGDSGDLCPIK
142	XP_016771904.2	0.5594	MATH and LRR domain-containing protein PFE0570w, partial [Apis mellifera]	1424	2.4	2	0.02	CTQTVISHPR+DYIYLME+QLNSSNSNSENHSLTNK
143	rev_XP_026295434.1	0.5576	uncharacterized protein LOC100577224 [Apis mellifera]	589	2.5	1	0.02	DAIYVGSDSSDTSDK
144	XP_026299236.1	0.5544	POU domain protein CF1A [Apis mellifera]	460	10.7	3	0.02	ATTYMPISSAVSSELDGGSGTAIGMNIAVGGYSSGSPR+MAATTYMPISSAVSSELDGGSGTAIGMNIAVGGYSSGSPR+SAADAGEMK
145	XP_003249249.1	0.5527	uncharacterized protein LOC100577418 [Apis mellifera]	171	9.9	1	0.02	EHHVHFSGASGPGKDNK
146	XP_026298523.1	0.55	inaD-like protein [Apis mellifera]	2752	1.4	2	0.03	EPEKPPEPEPPQDPK+KYSSDESSEEEDVR+VDLHNGSSSK
147	rev_XP_006564664.1 rev_XP_006564665.1 rev_XP_392763.3	0.5475	HMG box-containing protein 4 isoform X2 [Apis mellifera];HMG box-containing protein 4 isoform X3 [Apis mellifera];HMG box-containing protein 4 isoform X1 [Apis mellifera]	443	6.4	1	0.02	DDIMLPDVDDDSGSDMSYR+RSAPPPMK
148	rev_XP_016769260.1	0.5451	tetratricopeptide repeat protein 21B [Apis mellifera]	1311	1.8	1	0.02	HLWEELDDMDGIRR+LLDNALDYK
149	XP_026296680.1 XP_396810.3	0.5392	nucleoporin SEH1 isoform X2 [Apis mellifera];nucleoporin SEH1 isoform X1 [Apis mellifera]	366	10.1	1	0.03	KTVTDVK+MFEAHSINAEHK+TAAVWEEIVGEGSGPGER
150	XP_026302274.1 XP_026302275.1	0.5336	1,4-alpha-glucan-branching enzyme isoform X1 [Apis mellifera];1,4-alpha-glucan-branching enzyme isoform X2 [Apis mellifera]	693	3.9	1	0.02	AVNTLEAKYGWLHAEPGYISLKHEEDK
151	rev_XP_026297181.1	0.5334	glutamine-rich protein 2 [Apis mellifera]	839	1.2	1	0.02	EALAEELDER
152	XP_394689.3	0.5282	DTW domain-containing protein 2 [Apis mellifera]	252	5.6	1	0.02	EETVWQELSEIFAD
153	XP_026298027.1 XP_026298028.1 XP_026298029.1	0.5279	low-density lipoprotein receptor-related protein 6 isoform X1 [Apis mellifera];low-density lipoprotein receptor-related protein 6 isoform X1 [Apis mellifera];low-density lipoprotein receptor-related protein 6 isoform X2 [Apis mellifera]	1605	3.3	2	0.02	GHMYWTEWGNSGNIERSYLDGTHR+IGMETVRMSMLNGSSIGSSYDR
154	rev_XP_006562478.2 rev_XP_006562479.2 rev_XP_016770501.2 rev_XP_026299745.1 rev_XP_026299746.1 rev_XP_026299747.1 rev_XP_026299748.1 rev_XP_026299749.1 rev_XP_026299750.1	0.5249	zinc finger homeobox protein 4 isoform X2 [Apis mellifera];zinc finger homeobox protein 4 isoform X3 [Apis mellifera];zinc finger homeobox protein 4 isoform X1 [Apis mellifera];zinc finger homeobox protein 4 isoform X1 [Apis mellifera];zinc finger homeobox protein 4 isoform X1 [Apis mellifera];zinc finger homeobox protein 4 isoform X1 [Apis mellifera];zinc finger homeobox protein 4 isoform X1 [Ap…	3098	1.3	2	0.03	AVQDAHK+HLPSSDSADSEEEEAK+QQEQQAQLAAAAEEEK
155	rev_XP_003250379.1 rev_XP_393514.1	0.5246	survival of motor neuron-related-splicing factor 30 isoform X1 [Apis mellifera];survival of motor neuron-related-splicing factor 30 isoform X2 [Apis mellifera]	237	11.5	1	0.02	KSKQDAWDSAPR+QKNPDSGAVAAAQMK
156	XP_006565704.1 XP_394044.2	0.5217	cullin-1 [Apis mellifera];cullin-1 [Apis mellifera]	777	0.9	8	0.1	DLNEQFR
157	XP_016767625.1 XP_026296566.1 XP_395296.3	0.5215	neuroglian isoform X1 [Apis mellifera];neuroglian isoform X1 [Apis mellifera];neuroglian isoform X1 [Apis mellifera]	1251	3	2	0.02	GRPEETPPIPSGTMATYV+HPESDTDSMAEYGEGDTGR
158	XP_026299491.1	0.5156	uncharacterized protein LOC413428 [Apis mellifera]	2112	1	1	0.02	KWVGFDEEGNPIEGEPPDFGGK
159	rev_XP_393151.1	0.5106	tRNA-splicing ligase RtcB homolog [Apis mellifera]	506	3	3	0.03	LSWDMGMELAEELDR
160	XP_016766449.2 XP_026294692.1 XP_026294693.1	0.509	RNA-binding protein 25 isoform X1 [Apis mellifera];RNA-binding protein 25 isoform X2 [Apis mellifera];RNA-binding protein 25 isoform X3 [Apis mellifera]	886	1.1	1	0.02	GRSSSTGSSR
161	rev_XP_003251721.2 rev_XP_006571440.2 rev_XP_006571441.2	0.5081	protein stum isoform X2 [Apis mellifera];protein stum isoform X1 [Apis mellifera];protein stum isoform X2 [Apis mellifera]	1011	3	1	0.02	AGTEPDNSAAESAK+SALSAVSSSNGSANLR
162	rev_XP_026296488.1	0.508	phosphoribosylformylglycinamidine synthase [Apis mellifera]	1325	2.6	2	0.02	LQKQLSPNFLLSAAWGK+QSMNADMTGLGGSFMIPK
163	XP_391922.2	0.5041	phosphatidylinositol 4-kinase beta [Apis mellifera]	1078	2.8	3	0.04	EDLASLGSDDSGILCGSDSGSSDATNAATR
164	XP_392097.5	0.5035	collagen alpha-1(IV) chain [Apis mellifera]	1929	3.6	4	0.04	GDEGPR+GEPGPIGDQGISGSPGMK+GNTGPMGFPGEPGREGPR+GPIGPAGGPGSQGIPGPEGLPGEKGAK
165a	XP_026297649.1	0.4999	protein tincar isoform X3 [Apis mellifera]	1321	3.3	1	0.02	RATSVDDVTSGNCATNVAEQRDNEEPR+RDGIPKFGNTNGGHTPR
165b	XP_006560904.1 XP_006560905.1 XP_026297648.1 XP_026297650.1	0	protein tincar isoform X1 [Apis mellifera];protein tincar isoform X1 [Apis mellifera];protein tincar isoform X2 [Apis mellifera];protein tincar isoform X4 [Apis mellifera]	1396	0	0	0	RATSVDDVTSGNCATNVAEQRDNEEPR
166	XP_006559000.1	0.4997	uncharacterized protein LOC102656461 [Apis mellifera]	117	10.3	1	0.02	GEANEAGGTDRK
167	XP_016771581.2 XP_016771582.2 XP_016771583.2	0.4995	centrosomal protein of 162 kDa isoform X1 [Apis mellifera];centrosomal protein of 162 kDa isoform X2 [Apis mellifera];centrosomal protein of 162 kDa isoform X3 [Apis mellifera]	1442	1	1	0.02	QENLIQAYETENKK
168	rev_XP_026300937.1 rev_XP_026300938.1	0.4987	NACHT and WD repeat domain-containing protein 2 isoform X1 [Apis mellifera];NACHT and WD repeat domain-containing protein 2 isoform X2 [Apis mellifera]	1708	1.4	1	0.02	NSDEPNTHMDLLNGR+SSVAPLSK
169	XP_006563497.3 XP_016772084.2	0.4979	colorectal mutant cancer protein isoform X1 [Apis mellifera];colorectal mutant cancer protein isoform X2 [Apis mellifera]	840	1.9	1	0.02	LDLETAVLMQELMAMR
170	rev_XP_026298224.1 rev_XP_026298225.1 rev_XP_026298226.1 rev_XP_026298227.1 rev_XP_026298228.1 rev_XP_026298229.1 rev_XP_026298230.1 rev_XP_026298231.1 rev_XP_026298232.1 rev_XP_026298233.1 rev_XP_026298234.1 rev_XP_026298235.1 rev_XP_026298236.1 rev_XP_026298237.1	0.4969	uncharacterized protein LOC725485 isoform X1 [Apis mellifera];uncharacterized protein LOC725485 isoform X2 [Apis mellifera];uncharacterized protein LOC725485 isoform X3 [Apis mellifera];uncharacterized protein LOC725485 isoform X4 [Apis mellifera];uncharacterized protein LOC725485 isoform X5 [Apis mellifera];uncharacterized protein LOC725485 isoform X6 [Apis mellifera];uncharacterized protein LOC…	923	2.5	1	0.02	TDPEWVPVVQAEELSEETETEVR
171	rev_XP_001121746.2	0.4925	neurofilament heavy polypeptide [Apis mellifera]	491	4.9	1	0.02	AASQESSEQQANAASSGAGVEASK
172	XP_026294814.1 XP_026294815.1	0.491	serine/threonine-protein kinase PLK1 isoform X1 [Apis mellifera];serine/threonine-protein kinase PLK1 isoform X2 [Apis mellifera]	851	1.1	1	0.02	EVDDSIASR
173a	XP_006563725.2 XP_394058.6	0.4898	synaptic functional regulator FMR1 isoform X1 [Apis mellifera];synaptic functional regulator FMR1 isoform X2 [Apis mellifera]	621	7.9	2	0.02	NMHGSTTGPMPNFPPTR+TTDDEDTVLDSQDVSSIDRESVSSVEGGPK
173b	XP_003250305.2 XP_006563726.2 XP_006563728.2	0	synaptic functional regulator FMR1 isoform X4 [Apis mellifera];synaptic functional regulator FMR1 isoform X3 [Apis mellifera];synaptic functional regulator FMR1 isoform X5 [Apis mellifera]	564	0	0	0	NMHGSTTGPMPNFPPTR
174	XP_016770687.1 XP_393754.2	0.4842	transcription termination factor 2 [Apis mellifera];transcription termination factor 2 [Apis mellifera]	954	2.7	3	0.04	AQATLDR+EDEDIYNNEEWLDSNTPLR
175	XP_001120174.2	0.4818	prion-like-(Q/N-rich) domain-bearing protein 25 [Apis mellifera]	336	6.2	1	0.02	ETVINEDR+SVTDQLDPPIPCK
176a	XP_026295728.1	0.4776	Down syndrome cell adhesion molecule isoform X48 [Apis mellifera]	1991	2.6	2	0.02	GDFPMDISWAFDGTPID+HMYEELNHCAPNR+QTGSGHGGHGGLLTPYDTVAV
176b	NP_001014991.1 XP_026295680.1 XP_026295681.1 XP_026295682.1 XP_026295683.1 XP_026295684.1 XP_026295685.1 XP_026295686.1 XP_026295687.1 XP_026295688.1 XP_026295689.1 XP_026295690.1 XP_026295691.1 XP_026295692.1 XP_026295693.1 XP_026295694.1 XP_026295695.1 XP_026295696.1 XP_026295697.1 XP_026295699.1 XP_026295700.1 XP_026295701.1 XP_026295702.1 XP_026295703.1 XP_026295704.1 XP_026295705.1 XP_026295…	0	Down syndrome cell adhesion molecule [Apis mellifera];Down syndrome cell adhesion molecule isoform X1 [Apis mellifera];Down syndrome cell adhesion molecule isoform X2 [Apis mellifera];Down syndrome cell adhesion molecule isoform X3 [Apis mellifera];Down syndrome cell adhesion molecule isoform X4 [Apis mellifera];Down syndrome cell adhesion molecule isoform X5 [Apis mellifera];Down syndrome cell a…	1946	0	0	0	HMYEELNHCAPNR+QTGSGHGGHGGLLTPYDTVAV
177	XP_026301739.1	0.4791	KICSTOR complex protein SZT2 [Apis mellifera]	3276	0.8	1	0.02	ILMDNFLEHMK+LTPMLGGILTTSLSR
178	NP_001011582.1	0.4785	apisimin precursor [Apis mellifera]	78	7.7	5	0.05	TSISVK
179	rev_XP_006563261.2 rev_XP_026301637.1 rev_XP_026301638.1 rev_XP_026301639.1 rev_XP_026301640.1 rev_XP_026301641.1	0.4726	LIM/homeobox protein Lhx3 isoform X2 [Apis mellifera];LIM/homeobox protein Lhx3 isoform X1 [Apis mellifera];LIM/homeobox protein Lhx3 isoform X1 [Apis mellifera];LIM/homeobox protein Lhx3 isoform X3 [Apis mellifera];LIM/homeobox protein Lhx3 isoform X4 [Apis mellifera];LIM/homeobox protein Lhx3 isoform X5 [Apis mellifera]	484	3.4	2	0.02	DHRPSHGGAGTGKMSR
180	XP_006559866.1 XP_016768667.1	0.4718	uncharacterized protein LOC725481 [Apis mellifera];uncharacterized protein LOC725481 [Apis mellifera]	325	2.2	5	0.09	SKTLSVK
181	XP_006563421.1	0.4718	chymotrypsin inhibitor-like [Apis mellifera]	74	10.8	2	0.02	ECGGCDQR
182	XP_026297752.1 XP_026297753.1 XP_026297754.1 XP_026297755.1 XP_026297756.1 XP_026297757.1 XP_026297758.1 XP_026297759.1 XP_026297760.1 XP_026297761.1 XP_026297762.1	0.4696	uncharacterized protein LOC411986 isoform X1 [Apis mellifera];uncharacterized protein LOC411986 isoform X1 [Apis mellifera];uncharacterized protein LOC411986 isoform X1 [Apis mellifera];uncharacterized protein LOC411986 isoform X2 [Apis mellifera];uncharacterized protein LOC411986 isoform X3 [Apis mellifera];uncharacterized protein LOC411986 isoform X4 [Apis mellifera];uncharacterized protein LOC…	2544	1.5	2	0.02	ESIDGNLSDSDMEIYDK+SIDFSEQNGISSDDEEVAMLK
183	XP_006558108.1 XP_006558109.1 XP_006558110.1 XP_016770437.1 XP_026299381.1	0.4694	uncharacterized protein LOC411888 isoform X2 [Apis mellifera];uncharacterized protein LOC411888 isoform X2 [Apis mellifera];uncharacterized protein LOC411888 isoform X2 [Apis mellifera];uncharacterized protein LOC411888 isoform X3 [Apis mellifera];uncharacterized protein LOC411888 isoform X1 [Apis mellifera]	781	3.6	2	0.02	DQPPGSTATYNGK+QAWENLHETAGHK
184	rev_XP_026295437.1	0.4693	protein sickie [Apis mellifera]	3341	2.3	1	0.03	AMSAGQHNNNGTCGTTGSDSDGLTHRR+EGLSEGFDSSIPPMPAMDR+LSELQHASSLAELR+RDPDSPLSSQSSTLSK
185	XP_623673.3	0.4617	isocitrate dehydrogenase [NADP] cytoplasmic [Apis mellifera]	468	3.8	1	0.02	LIDDMVAYAMK+NIWYEHRLIDDMVAYAMK
186	rev_XP_026301907.1	0.46	integrin alpha-8 [Apis mellifera]	1391	0.8	1	0.02	DVNLFFEITMK
187	XP_016767336.2 XP_016767339.2 XP_016767346.2 XP_026301796.1 XP_026301797.1 XP_026301798.1	0.4549	uncharacterized protein LOC726119 isoform X1 [Apis mellifera];uncharacterized protein LOC726119 isoform X2 [Apis mellifera];uncharacterized protein LOC726119 isoform X3 [Apis mellifera];uncharacterized protein LOC726119 isoform X1 [Apis mellifera];uncharacterized protein LOC726119 isoform X4 [Apis mellifera];transient receptor potential cation channel subfamily V member 5 isoform X5 [Apis mellife…	1101	1.4	1	0.02	LGPGDDPNNPAAEQR
188	XP_006563978.2 XP_006563979.2 XP_016766965.2	0.4535	peflin isoform X1 [Apis mellifera];peflin isoform X2 [Apis mellifera];peflin isoform X2 [Apis mellifera]	185	13.4	2	0.03	DNEQTGVITIGFEDFLEVALNCSV
189	NP_001165849.1	0.4518	cuticular protein analogous to peritrophins 3-B precursor [Apis mellifera]	294	9.5	2	0.04	LCPDGLVFNDFSPQHEK+VDEAIAATHPR
190	XP_006559017.1 XP_006559019.1 XP_006559020.1 XP_006559021.1 XP_006559022.1 XP_016770428.1 XP_026299552.1	0.4478	casein kinase I isoform X1 [Apis mellifera];casein kinase I isoform X3 [Apis mellifera];casein kinase I isoform X4 [Apis mellifera];casein kinase I isoform X5 [Apis mellifera];casein kinase I isoform X6 [Apis mellifera];casein kinase I isoform X1 [Apis mellifera];casein kinase I isoform X2 [Apis mellifera]	468	3.9	1	0.02	DDLESLGYVLMYFNR
191	XP_026297402.1	0.4469	uncharacterized protein LOC100576505 isoform X2 [Apis mellifera]	100	17	1	0.02	GSVPPFPECSSSITCAR
192	XP_006567932.1 XP_006567933.1 XP_624292.1	0.4451	DNA replication licensing factor Mcm5 isoform X2 [Apis mellifera];DNA replication licensing factor Mcm5 isoform X3 [Apis mellifera];DNA replication licensing factor Mcm5 isoform X1 [Apis mellifera]	693	2.2	2	0.02	LQELPDQIPQGEMPR
193	XP_016772632.1 XP_623678.2	0.4437	uncharacterized protein LOC551280 isoform X2 [Apis mellifera];uncharacterized protein LOC551280 isoform X1 [Apis mellifera]	368	4.3	3	0.03	GGTGMTSGLSGR+GGTGMTSGLSGRSSSR
194	rev_XP_006565697.1	0.4375	inhibin beta chain [Apis mellifera]	608	4.8	1	0.02	DANSDLGAGYVSVQHM+LDDPTPAATDEKR
195	XP_393085.2	0.4359	F-actin-capping protein subunit beta [Apis mellifera]	273	8.4	2	0.02	DYLLCDYNR+MTEQQMDCALDLMR
196	rev_XP_393728.4	0.433	netrin receptor UNC5B [Apis mellifera]	1002	7.3	2	0.03	FDLRAVGYLAEMR+GDVAPCSPNCEVR+GFYEEVENR+QSNKCSSRTVSSSPSPR+QTAPGPCAQGGNMVVPNTCTR
197	XP_026301433.1	0.4327	huntingtin-interacting protein K [Apis mellifera]	119	21.8	2	0.02	ADNDVNGDSDEVQQEK+KEDVDLIMR+MADNDVNGDSDEVQQEK
198	rev_XP_006557645.1 rev_XP_006557646.1 rev_XP_006557647.1 rev_XP_006557648.1	0.4282	hexokinase type 2 isoform X1 [Apis mellifera];hexokinase type 2 isoform X2 [Apis mellifera];hexokinase type 2 isoform X3 [Apis mellifera];hexokinase type 2 isoform X4 [Apis mellifera]	481	3.3	1	0.02	NLLTAIGASALHAAR
199	rev_XP_006566462.1 rev_XP_006566464.1 rev_XP_624656.2	0.4271	RNA pseudouridylate synthase domain-containing protein 2 isoform X1 [Apis mellifera];RNA pseudouridylate synthase domain-containing protein 2 isoform X3 [Apis mellifera];RNA pseudouridylate synthase domain-containing protein 2 isoform X2 [Apis mellifera]	551	5.2	2	0.02	CEYCHPDVTMK+LGNEVYYSTENYR
200	XP_026295591.1	0.4265	LOW QUALITY PROTEIN: sterile alpha and TIR motif-containing protein 1 [Apis mellifera]	1433	4	2	0.02	ILTSSSSSEMK+LEGPPTAISNR+SCGAGLDSDENILSNEYK+SREEGSLLSLPTGAEPK
201	XP_026297196.1	0.423	centromere protein I [Apis mellifera]	672	2.8	1	0.02	MLLILNFMQSLSSAIDEER
202	NP_001011608.1	0.4196	alpha-glucosidase precursor [Apis mellifera]	567	2.1	1	0.02	VDALPYICEDMR
203	rev_XP_026301736.1	0.4149	uncharacterized protein LOC107965822 [Apis mellifera]	1262	2	1	0.02	EVLSELAIPTWIESMDINNCMPQNR
204	rev_XP_026297477.1 rev_XP_026297480.1 rev_XP_396475.5	0.4147	carboxyl-terminal PDZ ligand of neuronal nitric oxide synthase protein-like isoform X1 [Apis mellifera];capon-like protein isoform X2 [Apis mellifera];carboxyl-terminal PDZ ligand of neuronal nitric oxide synthase protein-like isoform X1 [Apis mellifera]	627	2.6	1	0.02	IPSTSATTAPVEHSR
205	XP_006571730.2	0.4143	uncharacterized protein LOC724993 [Apis mellifera]	315	13.7	1	0.02	CMLFNDEANFVCAGFDCAFISGGENCFHR+FGNMTMHIGDELDK
206	XP_006560785.2 XP_006560786.2 XP_006560787.1 XP_392251.6	0.4141	lachesin isoform X1 [Apis mellifera];lachesin isoform X3 [Apis mellifera];lachesin isoform X4 [Apis mellifera];lachesin isoform X2 [Apis mellifera]	560	2.2	1	0.02	EDGLMIQGSNK
207	rev_XP_026295467.1 rev_XP_026295468.1 rev_XP_026295469.1 rev_XP_026295470.1 rev_XP_026295471.1 rev_XP_026295472.1 rev_XP_026295473.1 rev_XP_026295474.1 rev_XP_026295475.1	0.4131	putative glutamate synthase [NADPH] isoform X1 [Apis mellifera];putative glutamate synthase [NADPH] isoform X1 [Apis mellifera];putative glutamate synthase [NADPH] isoform X1 [Apis mellifera];putative glutamate synthase [NADPH] isoform X1 [Apis mellifera];putative glutamate synthase [NADPH] isoform X2 [Apis mellifera];putative glutamate synthase [NADPH] isoform X3 [Apis mellifera];putative glutam…	2067	2.1	2	0.02	KVIEEDVASGNEITSSIKK+NLPLLEVMDPNCK+SIHYSLTAAFAR
208	XP_001121644.3 XP_016772550.2 XP_016772563.2 XP_016772567.2	0.409	hyaluronan mediated motility receptor isoform X2 [Apis mellifera];probable DNA double-strand break repair Rad50 ATPase isoform X1 [Apis mellifera];probable DNA double-strand break repair Rad50 ATPase isoform X3 [Apis mellifera];probable DNA double-strand break repair Rad50 ATPase isoform X3 [Apis mellifera]	1000	1.1	1	0.02	LAQSTAEVER
209	rev_XP_003251241.1	0.4077	protein max isoform X2 [Apis mellifera]	156	5.8	1	0.02	QSELLSNQR
210	XP_006567357.1 XP_026296065.1 XP_026296066.1 XP_026296067.1 XP_026296068.1 XP_026296069.1	0.4072	uncharacterized protein LOC724481 isoform X1 [Apis mellifera];uncharacterized protein LOC724481 isoform X2 [Apis mellifera];uncharacterized protein LOC724481 isoform X2 [Apis mellifera];uncharacterized protein LOC724481 isoform X2 [Apis mellifera];uncharacterized protein LOC724481 isoform X2 [Apis mellifera];uncharacterized protein LOC724481 isoform X2 [Apis mellifera]	744	2.3	1	0.02	LLTPAADSQGIMQSK
211	XP_006570944.1 XP_006570945.1 XP_016768085.1 XP_026297248.1 XP_026297249.1	0.4062	GTPase-activating Rap/Ran-GAP domain-like protein 3 isoform X2 [Apis mellifera];GTPase-activating Rap/Ran-GAP domain-like protein 3 isoform X3 [Apis mellifera];GTPase-activating Rap/Ran-GAP domain-like protein 3 isoform X1 [Apis mellifera];GTPase-activating Rap/Ran-GAP domain-like protein 3 isoform X1 [Apis mellifera];GTPase-activating Rap/Ran-GAP domain-like protein 3 isoform X1 [Apis mellifera]	1057	2.9	3	0.04	KSTGGGNGSSVTESDSEEETLPAAHEMMRR
212	XP_016768182.1	0.4037	protein NDRG3 isoform X2 [Apis mellifera]	447	7.4	3	0.04	DGDGISMSATSGSWNCK+HPSTMPSDSMDDIELK
213	XP_026299698.1	0.4015	ATP-dependent DNA helicase Q4 [Apis mellifera]	1542	1.6	1	0.02	DLGSSENSLAIADFVEK+RSTLSVK
214	rev_XP_006563827.1	0.4008	uncharacterized protein C1orf50 homolog isoform X2 [Apis mellifera]	180	3.9	8	0.08	VNLDLSK
215	XP_006558902.1 XP_006558903.1 XP_393632.2	0.4006	carboxypeptidase Q [Apis mellifera];carboxypeptidase Q [Apis mellifera];carboxypeptidase Q [Apis mellifera]	479	6.3	7	0.06	EIDSYEIIAR+GEESATLLSPR+LSGSQPLER
216	XP_006566270.2 XP_016770106.2 XP_016770107.2 XP_016770108.2 XP_026299099.1	0.4005	solute carrier organic anion transporter family member 1A5 isoform X2 [Apis mellifera];solute carrier organic anion transporter family member 1A5 isoform X2 [Apis mellifera];solute carrier organic anion transporter family member 1A5 isoform X2 [Apis mellifera];solute carrier organic anion transporter family member 1A5 isoform X2 [Apis mellifera];solute carrier organic anion transporter family mem…	976	2.7	1	0.02	EGEATSMTEMREMISSTNDATNQQGR
217	rev_XP_624354.1	0.3941	serine protease HTRA2, mitochondrial [Apis mellifera]	425	4	3	0.03	EVVDAIFNYK+MVPLNTK
218a	XP_016772113.1 XP_016772115.2 XP_026301213.1 XP_026301214.1 XP_026301215.1 XP_026301216.1 XP_026301218.1 XP_026301219.1 XP_026301220.1 XP_026301221.1	0.3937	MAP kinase-activating death domain protein isoform X9 [Apis mellifera];MAP kinase-activating death domain protein isoform X3 [Apis mellifera];MAP kinase-activating death domain protein isoform X1 [Apis mellifera];MAP kinase-activating death domain protein isoform X1 [Apis mellifera];MAP kinase-activating death domain protein isoform X1 [Apis mellifera];MAP kinase-activating death domain protein i…	1821	2.4	2	0.02	QAMQLMDQTGSGAMASMSIPQTLSQDTSPR+RDSSSTQLVASDNR
218b	XP_026301217.1	0	MAP kinase-activating death domain protein isoform X4 [Apis mellifera]	1940	0	0	0	RDSSSTQLVASDNR
219	XP_026294632.1 XP_026294633.1 XP_026294634.1 XP_026294635.1	0.3903	carnitine O-palmitoyltransferase 1, liver isoform isoform X1 [Apis mellifera];carnitine O-palmitoyltransferase 1, liver isoform isoform X2 [Apis mellifera];carnitine O-palmitoyltransferase 1, liver isoform isoform X3 [Apis mellifera];carnitine O-palmitoyltransferase 1, liver isoform isoform X4 [Apis mellifera]	798	1.2	1	0.02	SLPSDGEEK
220	XP_006562359.1 XP_006562360.1 XP_006562361.1 XP_006562362.1	0.3891	alpha-catulin isoform X1 [Apis mellifera];alpha-catulin isoform X2 [Apis mellifera];alpha-catulin isoform X3 [Apis mellifera];alpha-catulin isoform X4 [Apis mellifera]	849	1.6	3	0.05	QFSYQVPGGPHK
221a	XP_026302273.1 XP_026302277.1 XP_026302279.1 XP_026302284.1 XP_026302285.1 XP_026302286.1 XP_026302289.1 XP_026302293.1 XP_026302299.1	0.3078	dystrophin, isoforms A/C/F/G/H isoform X1 [Apis mellifera];dystrophin, isoforms A/C/F/G/H isoform X2 [Apis mellifera];dystrophin, isoforms A/C/F/G/H isoform X3 [Apis mellifera];dystrophin, isoforms A/C/F/G/H isoform X6 [Apis mellifera];dystrophin, isoforms A/C/F/G/H isoform X7 [Apis mellifera];dystrophin isoform X8 [Apis mellifera];dystrophin, isoforms A/C/F/G/H isoform X9 [Apis mellifera];dystro…	4254	1.5	2	0.01	GDGLVMTVHISDPVR+NMSYINMSMDSINK+VEVDVGGVDMQEFTAR+WIIQIEENPWQGESVEK
221b	XP_026302280.1 XP_026302281.1	0	dystrophin, isoforms A/C/F/G/H isoform X4 [Apis mellifera];dystrophin, isoforms A/C/F/G/H isoform X5 [Apis mellifera]	4229	0	0	0	GDGLVMTVHISDPVR+NMSYINMSMDSINK+VEVDVGGVDMQEFTAR
222	XP_016770549.2 XP_016770550.2 XP_016770552.2 XP_016770553.2 XP_016770554.2 XP_016770555.2 XP_016770558.2 XP_016770559.1 XP_026299860.1 XP_026299861.1	0.382	uncharacterized protein LOC412893 isoform X1 [Apis mellifera];uncharacterized protein LOC412893 isoform X1 [Apis mellifera];uncharacterized protein LOC412893 isoform X1 [Apis mellifera];uncharacterized protein LOC412893 isoform X2 [Apis mellifera];hemicentin-2 isoform X4 [Apis mellifera];hemicentin-2 isoform X5 [Apis mellifera];uncharacterized protein LOC412893 isoform X6 [Apis mellifera];hemicen…	1729	1.9	1	0.02	IDGEDYVVCSAMANPK+VIMDPETPVNEADR
223	rev_XP_003249567.2	0.3795	uncharacterized protein LOC100577132 [Apis mellifera]	203	6.4	1	0.02	SIRIATNNSYILR
224a	rev_XP_026297592.1 rev_XP_026297593.1 rev_XP_026297594.1 rev_XP_026297595.1 rev_XP_026297596.1 rev_XP_026297597.1 rev_XP_026297598.1 rev_XP_026297599.1 rev_XP_026297600.1 rev_XP_026297601.1 rev_XP_026297602.1 rev_XP_026297603.1 rev_XP_026297604.1 rev_XP_026297605.1 rev_XP_026297606.1 rev_XP_026297607.1 rev_XP_026297610.1 rev_XP_026297612.1 rev_XP_026297613.1 rev_XP_026297620.1	0.3669	titin isoform X1 [Apis mellifera];titin isoform X2 [Apis mellifera];titin isoform X3 [Apis mellifera];titin isoform X4 [Apis mellifera];titin isoform X5 [Apis mellifera];titin isoform X6 [Apis mellifera];titin isoform X7 [Apis mellifera];titin isoform X8 [Apis mellifera];titin isoform X9 [Apis mellifera];titin isoform X10 [Apis mellifera];titin isoform X11 [Apis mellifera];titin isoform X12 [Apis…	21305	0.7	2	0.03	EDGVGTGNVSQASDK+EEFVTSHEQPITESIDVCELTIQTPYAEFTTPR+FWTVTPEPTGTIEVEMNVR+LDTALLALALCQELQTK+MNLAVYGFDHMTTVR+SEVKEDGVGTGNVSQASDK+SPLEESIYLSEK+TPSMEIGSDEHR+VTPTISCETATVYEDMNSDEALNDDFSK
224b	rev_XP_026297617.1 rev_XP_026297619.1	0.0034	titin isoform X21 [Apis mellifera];titin isoform X23 [Apis mellifera]	17776	0	1	0	EDGVGTGNVSQASDK+FWTVTPEPTGTIEVEMNVR+LDTALLALALCQELQTK+MNLAVYGFDHMTTVR+SEVKEDGVGTGNVSQASDK+TPSMEIGSDEHR+TTESISTSSVIPTTK+TVDLMSTDEQELYESK+VTPTISCETATVYEDMNSDEALNDDFSK
224c	rev_XP_026297608.1 rev_XP_026297609.1	0	titin isoform X16 [Apis mellifera];titin isoform X16 [Apis mellifera]	20168	0	0	0	EEFVTSHEQPITESIDVCELTIQTPYAEFTTPR+ERPGESNEATEMSDHGDVM+FWTVTPEPTGTIEVEMNVR+LDTALLALALCQELQTK+MNLAVYGFDHMTTVR+QQGVECSYVGADEPETDYIK+SPLEESIYLSEK+TTESISTSSVIPTTK+TVDLMSTDEQELYESK
224d	rev_XP_026297614.1 rev_XP_026297615.1 rev_XP_026297616.1 rev_XP_026297618.1	0	titin isoform X20 [Apis mellifera];titin isoform X20 [Apis mellifera];titin isoform X20 [Apis mellifera];titin isoform X22 [Apis mellifera]	18230	0	0	0	EEFVTSHEQPITESIDVCELTIQTPYAEFTTPR+MNLAVYGFDHMTTVR+QQGVECSYVGADEPETDYIK+SPLEESIYLSEK+TVDLMSTDEQELYESK
225	NP_001129680.1	0.3735	silk fibroin 3 precursor [Apis mellifera]	335	7.5	1	0.02	MQIPTFVAICLLTSGLVHAGVEEFK
226	XP_006559219.1 XP_392925.3	0.3726	plasminogen activator inhibitor 1 RNA-binding protein isoform X2 [Apis mellifera];plasminogen activator inhibitor 1 RNA-binding protein isoform X1 [Apis mellifera]	414	7.5	1	0.02	KDGAGSHNWGTHNDEIEESLNQESQDWTNEK
227	XP_624220.2	0.3726	zinc finger matrin-type protein 2 [Apis mellifera]	197	14.2	1	0.02	KIEEVNEDNGGPSDEMAAIMGFSGFGSK
228a	XP_006571318.1 XP_006571319.1	0.3685	E3 ubiquitin-protein ligase NEDD4 isoform X4 [Apis mellifera];E3 ubiquitin-protein ligase NEDD4 isoform X5 [Apis mellifera]	822	3.4	1	0.02	FHISADDENR+SSINQSDDSVDSPAGSR
228b	XP_006571313.1 XP_006571314.1 XP_006571315.1 XP_016772622.1 XP_016772624.1 XP_395191.4	0	E3 ubiquitin-protein ligase Nedd-4 isoform X1 [Apis mellifera];E3 ubiquitin-protein ligase Nedd-4 isoform X1 [Apis mellifera];E3 ubiquitin-protein ligase Nedd-4 isoform X2 [Apis mellifera];E3 ubiquitin-protein ligase Nedd-4 isoform X1 [Apis mellifera];E3 ubiquitin-protein ligase Nedd-4 isoform X1 [Apis mellifera];E3 ubiquitin-protein ligase Nedd-4 isoform X1 [Apis mellifera]	872	0	0	0	FHISADDENR
228c	XP_006571316.1 XP_006571317.1	0	E3 ubiquitin-protein ligase Nedd-4 isoform X3 [Apis mellifera];E3 ubiquitin-protein ligase Nedd-4 isoform X3 [Apis mellifera]	840	0	0	0	AEEHVYGYNPTSGADGESR+FHISADDENR
229	XP_006571083.1 XP_006571084.1 XP_006571085.1 XP_006571086.1 XP_006571087.1 XP_016770421.1 XP_026301886.1 XP_026301887.1 XP_026301888.1	0.3682	microtubule-associated protein 1B isoform X1 [Apis mellifera];microtubule-associated protein 1B isoform X1 [Apis mellifera];microtubule-associated protein 1B isoform X1 [Apis mellifera];microtubule-associated protein 1B isoform X1 [Apis mellifera];microtubule-associated protein 1B isoform X1 [Apis mellifera];FK506-binding protein 5 isoform X3 [Apis mellifera];microtubule-associated protein 1B iso…	1804	2.8	2	0.03	IPSADSIPQQMDTPLR+RSDFLGIEGVNDDELER+TRRSDFLGIEGVNDDELER+YPASSSSAELLNDTDR
230	NP_001011565.1	0.3662	octopamine receptor [Apis mellifera]	587	3.2	1	0.02	CNTLER+GSVHNGSNNGSPR
231a	XP_026301618.1	0.3641	uncharacterized protein LOC725662 isoform X2 [Apis mellifera]	3870	1.6	1	0.02	FCHTYSNQDGWELER+SSPLGPGPAMIPPAAGSPLTK+TVALTSDDSMEVDNQNLFSTISEEMD
231b	XP_026301617.1	0	uncharacterized protein LOC725662 isoform X1 [Apis mellifera]	3877	0	0	0	FCHTYSNQDGWELER+SSPLGPGPAMIPPAAGSPLTK
232	rev_XP_006562621.2	0.3617	pro-resilin-like [Apis mellifera]	345	9	1	0.02	SPAGYSTSLGNGGGFGGGGGFSPAGYSSSPR
233	XP_026301577.1	0.359	Krueppel-like factor 7 [Apis mellifera]	374	5.3	1	0.02	ETLCLDDIKFSPGDHNHNGR
234	XP_624382.3	0.3586	cleavage and polyadenylation specificity factor subunit 1 [Apis mellifera]	1415	0.7	1	0.02	CRISDPANDK
235	XP_026298465.1 XP_026298466.1 XP_026298467.1 XP_026298468.1	0.3567	uncharacterized protein LOC409268 isoform X1 [Apis mellifera];uncharacterized protein LOC409268 isoform X2 [Apis mellifera];uncharacterized protein LOC409268 isoform X3 [Apis mellifera];uncharacterized protein LOC409268 isoform X3 [Apis mellifera]	1194	2	1	0.02	ESSRGSYGPEPSTSPYRDSLMESR
236	rev_XP_026298966.1 rev_XP_026298967.1 rev_XP_026298968.1	0.3563	fumarate hydratase, mitochondrial isoform X1 [Apis mellifera];fumarate hydratase, mitochondrial isoform X2 [Apis mellifera];fumarate hydratase, mitochondrial isoform X3 [Apis mellifera]	509	6	1	0.02	GPMISSGPENEPLSLEGLGCRPGSGLFR
237	XP_026300732.1	0.356	telomere-associated protein RIF1-like [Apis mellifera]	2671	0.8	1	0.04	LESTQIIK+QIKQKLTSVDSDK
238	rev_XP_006571053.2 rev_XP_016768321.2	0.3549	peroxisomal multifunctional enzyme type 2 [Apis mellifera];peroxisomal multifunctional enzyme type 2 [Apis mellifera]	727	2.8	1	0.02	TTEITTMFEGTVEEISNFHK
239	rev_XP_016770661.2 rev_XP_026299392.1	0.353	transcription elongation factor SPT6-like isoform X1 [Apis mellifera];transcription elongation factor SPT6-like isoform X2 [Apis mellifera]	1769	2.1	1	0.02	KWDMPDGPTSMPPTPR+MGYIPHNEDIEK+MIEDLQYNR+WDMPDGPTSMPPTPR
240	XP_026298724.1 XP_625171.3	0.3526	F-box only protein 32 [Apis mellifera];F-box only protein 32 [Apis mellifera]	343	4.1	3	0.04	EIAGFNGLSDALKR
241	XP_016771718.2	0.3495	lymphocyte expansion molecule-like [Apis mellifera]	215	5.1	1	0.02	DPKDPGPGYYD
242	XP_026296212.1 XP_026296213.1 XP_026296214.1 XP_026296215.1 XP_026296216.1 XP_026296217.1	0.3436	myosin-7 isoform X1 [Apis mellifera];myosin-7 isoform X2 [Apis mellifera];myosin-7 isoform X3 [Apis mellifera];myosin-7 isoform X4 [Apis mellifera];myosin-7 isoform X5 [Apis mellifera];myosin-7 isoform X6 [Apis mellifera]	1604	3.4	1	0.02	ALVSHDSFNNSAESGFSDERGDDTDEEDNAVEGR+VSSSFNSSASEEMEVK
243	rev_XP_001122101.2 rev_XP_016768461.1	0.3373	huntingtin isoform X1 [Apis mellifera];huntingtin isoform X2 [Apis mellifera]	2887	2.8	1	0.02	AASYLPSTEFNFDKENQAVGFELKQCK+HLLGIWGTDPENEGRCNNGISKITDAMQR+LCSDLDLSASMLADNR
244	XP_006568686.1 XP_006568687.1 XP_016768585.1	0.3371	putative E3 ubiquitin-protein ligase UBR7 [Apis mellifera];putative E3 ubiquitin-protein ligase UBR7 [Apis mellifera];putative E3 ubiquitin-protein ligase UBR7 [Apis mellifera]	359	5.3	1	0.02	EDDESINVENQLKECTMPR
245	XP_026300715.1	0.3369	uncharacterized protein LOC726997 [Apis mellifera]	1878	2.3	6	0.05	EMLDDDGEVVLEWDPSDEEMVTFK+SVERSDRR+YVANSEEGGVDK
246	rev_XP_001122740.5	0.3358	cleft lip and palate transmembrane protein 1 homolog [Apis mellifera]	658	2	1	0.02	DHFSIKPFIGFIK
247a	XP_016766674.2	0.3328	homeotic protein female sterile isoform X4 [Apis mellifera]	1492	4.3	1	0.02	ERNEAKMQQVDTISQNNSTSAPGK+MSERNEAKMQQVDTISQNNSTSAPGK+RREAMAGQIDMNMQSDLMAAFEESL+YNPPDHDVVAMAR
247b	XP_006568055.2 XP_006568056.2 XP_006568058.2 XP_006568059.2 XP_016766672.2 XP_016766673.2	0	bromodomain-containing protein 2 isoform X2 [Apis mellifera];bromodomain-containing protein 2 isoform X3 [Apis mellifera];homeotic protein female sterile isoform X5 [Apis mellifera];bromodomain-containing protein 2 isoform X6 [Apis mellifera];bromodomain-containing protein 2 isoform X1 [Apis mellifera];bromodomain-containing protein 2 isoform X1 [Apis mellifera]	1500	0	0	0	RREAMAGQIDMNMQSDLMAAFEESL+YNPPDHDVVAMAR
248	XP_006562864.1 XP_624526.2	0.3283	major facilitator superfamily domain-containing protein 8 isoform X2 [Apis mellifera];major facilitator superfamily domain-containing protein 8 isoform X1 [Apis mellifera]	487	3.1	1	0.02	NNTFVDDDLETVFEK
249	XP_006558421.1	0.3266	muscarinic acetylcholine receptor gar-2 [Apis mellifera]	922	8.4	1	0.02	ERLCRMYNQVLAECSQLNGSWPDPDDPR+INGTDSSLNGTEANR+LSASGDEEGGGDGSGQKTSSKTSGTMGVTDSTEK
250	XP_006572147.1 XP_006572148.1 XP_026299587.1	0.3254	lactosylceramide 4-alpha-galactosyltransferase isoform X1 [Apis mellifera];lactosylceramide 4-alpha-galactosyltransferase isoform X2 [Apis mellifera];lactosylceramide 4-alpha-galactosyltransferase isoform X2 [Apis mellifera]	361	6.8	1	0.02	EMFKQLQTYPNIHIRYIKPENYMK
251	NP_001011614.1	0.3238	phospholipase A2 precursor [Apis mellifera]	167	15.6	1	0.02	THDMCPDVMSAGESKHGLTNTASHTR
252	XP_006564324.1	0.3238	moesin/ezrin/radixin homolog 1 isoform X3 [Apis mellifera]	572	1.7	1	0.02	DLATDESIID
253	rev_NP_001165877.1	0.3235	uncharacterized protein LOC725372 [Apis mellifera]	270	13.7	4	0.04	KFMEMFSGDNK+YGDYTTYSASYMPPSPPAPPSDTNSK
254	rev_XP_026295429.1	0.3233	uncharacterized protein PFB0765w-like [Apis mellifera]	666	7.7	3	0.03	ASLETNHCLLNEIK+KLENEISTMEHIR+MEEMILNERATGTESLPTQIGMHK
255	XP_006566054.1 XP_006566055.1	0.3224	pumilio homolog 2 isoform X1 [Apis mellifera];pumilio homolog 2 isoform X2 [Apis mellifera]	1240	0.9	1	0.02	MIDVAEPAQRK
256	rev_XP_026297818.1	0.3182	vacuolar protein sorting-associated protein 13D [Apis mellifera]	4006	1	1	0.02	EDEDDSNLESSNSK+EINVAAHLYLIR+YVLDGDLIQEWNK
257	XP_006561928.1 XP_392530.3	0.3088	cell adhesion molecule 2 isoform X2 [Apis mellifera];cell adhesion molecule 2 isoform X1 [Apis mellifera]	270	3.7	2	0.03	NQMLDPPNMK
258	XP_003250895.2	0.3085	uncharacterized protein LOC100576744 [Apis mellifera]	371	1.9	1	0.02	EIEEPIK
259	rev_XP_026298157.1	0.3051	uncharacterized protein LOC102655783 [Apis mellifera]	154	9.7	1	0.02	MNGMRTINMTFIMSR
260	XP_003250819.1 XP_006566268.1 XP_006566269.1	0.3049	uncharacterized protein LOC100577980 isoform X2 [Apis mellifera];uncharacterized protein LOC100577980 isoform X1 [Apis mellifera];uncharacterized protein LOC100577980 isoform X3 [Apis mellifera]	609	3.2	1	0.02	MALFEGESPQPHPYHAD
261	NP_001011572.1	0.3048	transferrin 1 precursor [Apis mellifera]	712	6.7	1	0.02	ENNADLTVVSGGSVLR+LTAMGVLNNLHDPEYSAR+YLDVIERNSGATDK
262	rev_XP_026298984.1 rev_XP_026298985.1 rev_XP_026298986.1	0.3048	uncharacterized protein LOC412101 isoform X1 [Apis mellifera];uncharacterized protein LOC412101 isoform X2 [Apis mellifera];uncharacterized protein LOC412101 isoform X3 [Apis mellifera]	1892	1	1	0.02	FLLEFINK+GLDEITWATQR
263	XP_016772893.2 XP_016772895.2 XP_026295190.1	0.3023	uncharacterized protein LOC409402 isoform X1 [Apis mellifera];uncharacterized protein LOC409402 isoform X2 [Apis mellifera];uncharacterized protein LOC409402 isoform X1 [Apis mellifera]	787	3.4	1	0.02	RENCIRSEGIEDQEPEILVVAATEGER
264	XP_026298493.1	0.3012	protein sel-1 homolog 1 [Apis mellifera]	741	1.3	5	0.06	NIDLPNNNLR
265	XP_026301406.1	0.3006	dynein heavy chain 8, axonemal [Apis mellifera]	4534	0.5	1	0.02	KLSFLFSDGEIYK+SLSGYLETKR
266	XP_026301584.1 XP_026301585.1 XP_026301586.1 XP_026301587.1 XP_026301588.1 XP_026301589.1 XP_026301590.1 XP_026301591.1 XP_026301592.1 XP_026301593.1 XP_026301594.1 XP_026301595.1 XP_026301596.1 XP_026301597.1 XP_026301598.1 XP_026301599.1 XP_026301600.1 XP_026301601.1 XP_026301602.1 XP_026301603.1 XP_026301604.1 XP_026301605.1 XP_026301606.1 XP_026301607.1 XP_026301608.1 XP_026301609.1 XP_026301…	0.3	uncharacterized protein LOC409655 isoform X1 [Apis mellifera];uncharacterized protein LOC409655 isoform X2 [Apis mellifera];uncharacterized protein LOC409655 isoform X3 [Apis mellifera];uncharacterized protein LOC409655 isoform X4 [Apis mellifera];uncharacterized protein LOC409655 isoform X5 [Apis mellifera];uncharacterized protein LOC409655 isoform X6 [Apis mellifera];uncharacterized protein LOC…	5539	1.1	1	0.02	DGGIPPIWTPSSAGASPIPEK+EDTTNTWLGLSTSTDPK+QSVEKPVER+SANGEAFR+VEGESR
267	XP_003250943.1	0.2952	uncharacterized protein LOC100578107 [Apis mellifera]	420	4	1	0.02	NNSQSETSSQTGLELEK
268	XP_026295230.1	0.2941	protein phosphatase 1 regulatory subunit 12A isoform X9 [Apis mellifera]	991	1.2	1	0.02	EDSSGTNSDVEK
269	XP_026299660.1 XP_026299661.1 XP_026299662.1 XP_026299663.1	0.2928	C2 domain-containing protein 5 isoform X1 [Apis mellifera];C2 domain-containing protein 5 isoform X1 [Apis mellifera];C2 domain-containing protein 5 isoform X2 [Apis mellifera];uncharacterized protein LOC726875 isoform X3 [Apis mellifera]	1852	3	1	0.02	ENHQSITYSMCDNMK+MISHSASK+NQGQCLINVGGDVVSVSYFADEK
270	rev_XP_026295778.1 rev_XP_026295779.1 rev_XP_026295780.1 rev_XP_026295781.1	0.2887	inactive peptidyl-prolyl cis-trans isomerase FKBP6 isoform X1 [Apis mellifera];inactive peptidyl-prolyl cis-trans isomerase shutdown isoform X2 [Apis mellifera];inactive peptidyl-prolyl cis-trans isomerase shutdown isoform X2 [Apis mellifera];inactive peptidyl-prolyl cis-trans isomerase shutdown isoform X2 [Apis mellifera]	447	6.1	1	0.02	EMAKSFEGMKLLAR+LIQNDESFAK
271	XP_006567318.2 XP_006567319.2 XP_006567320.2 XP_026296010.1 XP_394492.6	0.2878	uncharacterized protein LOC411019 isoform X1 [Apis mellifera];uncharacterized protein LOC411019 isoform X1 [Apis mellifera];uncharacterized protein LOC411019 isoform X1 [Apis mellifera];uncharacterized protein LOC411019 isoform X2 [Apis mellifera];uncharacterized protein LOC411019 isoform X1 [Apis mellifera]	909	2.4	1	0.02	SMGKFDRTTSSHADTPDSSR
272	rev_XP_006569113.1 rev_XP_006569114.1 rev_XP_006569115.1 rev_XP_006569116.1 rev_XP_006569117.1 rev_XP_016766432.1 rev_XP_016766433.1 rev_XP_016766435.1 rev_XP_016766436.1	0.2869	uncharacterized protein LOC552044 isoform X1 [Apis mellifera];uncharacterized protein LOC552044 isoform X1 [Apis mellifera];uncharacterized protein LOC552044 isoform X2 [Apis mellifera];uncharacterized protein LOC552044 isoform X4 [Apis mellifera];uncharacterized protein LOC552044 isoform X5 [Apis mellifera];uncharacterized protein LOC552044 isoform X1 [Apis mellifera];uncharacterized protein LOC…	1093	1.1	1	0.02	TVAQIEEVTPR
273	XP_006562126.2 XP_006562128.1 XP_006562129.1 XP_016770013.1 XP_026298990.1 XP_393642.5	0.2864	adenylyl cyclase-associated protein 1 isoform X2 [Apis mellifera];adenylyl cyclase-associated protein 1 isoform X3 [Apis mellifera];adenylyl cyclase-associated protein 1 isoform X4 [Apis mellifera];adenylyl cyclase-associated protein 1 isoform X4 [Apis mellifera];adenylyl cyclase-associated protein 1 isoform X4 [Apis mellifera];adenylyl cyclase-associated protein 1 isoform X1 [Apis mellifera]	767	2.6	1	0.02	GLSTIAVDSLG
274	XP_006558688.2	0.2863	homeobox protein Nkx-6.1 [Apis mellifera]	438	10	1	0.02	MVCSLTNNNNNNNNTNNNNNNSGGK+SSPEAQPGENMSSLSDAHR
275	XP_006565258.1	0.2861	homeobox protein PKNOX2 isoform X2 [Apis mellifera]	485	3.7	1	0.02	EGSTAVALAMVTPGYDQD
276	XP_006560052.1 XP_006560053.1 XP_006560054.1	0.2844	uncharacterized protein LOC412927 [Apis mellifera];uncharacterized protein LOC412927 [Apis mellifera];uncharacterized protein LOC412927 [Apis mellifera]	617	3.9	2	0.03	YETTLDETETR+YFTATSLDTEESR
277	rev_XP_016767882.2	0.2835	DNA polymerase iota [Apis mellifera]	565	1.4	1	0.02	LFSTISNK
278	NP_001265608.1	0.2831	pre-mRNA-processing factor 40 homolog A-like [Apis mellifera]	836	1.3	1	0.02	KSATLDAGNVK
279	rev_XP_395502.2	0.2819	exocyst complex component 3 [Apis mellifera]	748	5.3	1	0.02	EMLQSLMEVDELYAK+KMWDEYNQCMNK+TMEVSEPLTFTHK
280	XP_016771930.2	0.2806	telomerase Cajal body protein 1 [Apis mellifera]	507	1.4	1	0.02	ENPIMPR
281	XP_624527.2	0.2799	repressor of RNA polymerase III transcription MAF1 homolog [Apis mellifera]	234	12	1	0.02	TALWAAIDDEISLNECDIYSYNPDFASD
282	rev_XP_016772330.2 rev_XP_026301146.1 rev_XP_026301147.1 rev_XP_026301148.1 rev_XP_026301149.1 rev_XP_026301150.1 rev_XP_026301151.1	0.2794	putative uncharacterized protein DDB_G0282133 isoform X3 [Apis mellifera];putative uncharacterized protein DDB_G0282133 isoform X1 [Apis mellifera];putative uncharacterized protein DDB_G0282133 isoform X2 [Apis mellifera];putative uncharacterized protein DDB_G0282133 isoform X3 [Apis mellifera];putative uncharacterized protein DDB_G0282133 isoform X4 [Apis mellifera];uncharacterized protein LOC10…	1384	1.9	1	0.02	LNYKGNESSEDFSFDDEMAEKQLMSR
283	XP_395400.7	0.2763	ELMO domain-containing protein C [Apis mellifera]	473	3.4	1	0.02	CATSTTTSTTLTKYTK
284	rev_XP_006571496.1 rev_XP_016766363.1 rev_XP_026301855.1 rev_XP_026301856.1	0.2733	glutamate receptor ionotropic, kainate 2 isoform X2 [Apis mellifera];glutamate receptor ionotropic, kainate 2 isoform X3 [Apis mellifera];glutamate receptor ionotropic, kainate 2 isoform X1 [Apis mellifera];glutamate receptor ionotropic, kainate 2 isoform X4 [Apis mellifera]	914	1.5	1	0.02	ALDEASEIPSDMR
285	rev_XP_006562323.1	0.2725	cadherin-23 [Apis mellifera]	1843	2.1	1	0.02	GHYVPPNDNEDLVAIER+MIYPETR+VPTGSDIAYVIVEYK
286	rev_XP_003250630.2 rev_XP_006565466.2 rev_XP_006565467.2 rev_XP_006565469.2 rev_XP_006565470.2 rev_XP_006565471.2 rev_XP_026296953.1 rev_XP_026296954.1	0.2723	large proline-rich protein BAG6 isoform X4 [Apis mellifera];large proline-rich protein BAG6 isoform X1 [Apis mellifera];large proline-rich protein BAG6 isoform X1 [Apis mellifera];large proline-rich protein BAG6 isoform X2 [Apis mellifera];large proline-rich protein BAG6 isoform X3 [Apis mellifera];large proline-rich protein BAG6 isoform X6 [Apis mellifera];large proline-rich protein BAG6 isoform…	1236	1.5	1	0.02	NNESASSNVPNVSPSEIR
287a	rev_XP_016766237.2 rev_XP_016766246.2	0.2711	MAP7 domain-containing protein 1 isoform X8 [Apis mellifera];ensconsin isoform X17 [Apis mellifera]	1194	4.9	1	0.02	LYVSSPTGPTGDSEEGEGPKR+QNTEESAAGAEDGSTSSNDEPEPSSGPSGPSQR
287b	rev_XP_006569159.2 rev_XP_006569160.3 rev_XP_016766231.2 rev_XP_016766233.2 rev_XP_016766234.2 rev_XP_016766235.2 rev_XP_016766236.2 rev_XP_016766238.2 rev_XP_016766244.2 rev_XP_016766250.2 rev_XP_026295030.1 rev_XP_026295046.1	0	inner centromere protein isoform X3 [Apis mellifera];histone-lysine N-methyltransferase, H3 lysine-79 specific isoform X5 [Apis mellifera];inner centromere protein isoform X1 [Apis mellifera];histone-lysine N-methyltransferase, H3 lysine-79 specific isoform X2 [Apis mellifera];MAP7 domain-containing protein 1 isoform X4 [Apis mellifera];MAP7 domain-containing protein 1 isoform X6 [Apis mellifera]…	1246	0	0	0	QNTEESAAGAEDGSTSSNDEPEPSSGPSGPSQR
288	XP_026294880.1 XP_026294881.1	0.2695	uncharacterized protein LOC408661 isoform X1 [Apis mellifera];uncharacterized protein LOC408661 isoform X2 [Apis mellifera]	1073	1.9	1	0.02	QDASSSMTSLSTGQDIAR
289	XP_001119858.2	0.2684	uncharacterized protein LOC724126 [Apis mellifera]	249	10	1	0.02	YFIEDEPISNSLNGINDPDYVETFK
290	XP_026301558.1 XP_026301559.1 XP_026301560.1 XP_395357.3	0.2668	nucleolysin TIAR isoform X1 [Apis mellifera];nucleolysin TIAR isoform X2 [Apis mellifera];nucleolysin TIAR isoform X3 [Apis mellifera];nucleolysin TIAR [Apis mellifera]	450	3.1	1	0.02	VNWATSPGNQPK
291	rev_XP_003251930.2 rev_XP_006572370.2	0.2641	gamma-tubulin complex component 6 isoform X1 [Apis mellifera];gamma-tubulin complex component 6 isoform X2 [Apis mellifera]	1471	1.3	2	0.03	KVSLTSK+LDQNATNLIDVR
292	XP_006564257.2 XP_016767947.2 XP_016767949.2	0.2635	putative mediator of RNA polymerase II transcription subunit 26 isoform X3 [Apis mellifera];formin-J isoform X1 [Apis mellifera];putative mediator of RNA polymerase II transcription subunit 26 isoform X2 [Apis mellifera]	1087	3.4	1	0.02	EVESDMNDSELASTNPQVEPTK+VDVPVNEGGTFQFAK
293	XP_006572319.1 XP_395353.1	0.2628	vacuolar protein sorting-associated protein 33A isoform X2 [Apis mellifera];vacuolar protein sorting-associated protein 33A isoform X1 [Apis mellifera]	510	3.1	1	0.02	FHDSQDSPTTMTLNEK
294	XP_026302098.1 XP_397475.2	0.2625	probable small nuclear ribonucleoprotein Sm D2 [Apis mellifera];probable small nuclear ribonucleoprotein Sm D2 [Apis mellifera]	132	7.5	1	0.02	NPLATASGK
295	rev_XP_006565398.1 rev_XP_006565401.1 rev_XP_006565403.1 rev_XP_016768160.1	0.2612	uncharacterized protein LOC100577669 isoform X1 [Apis mellifera];uncharacterized protein LOC100577669 isoform X3 [Apis mellifera];uncharacterized protein LOC100577669 isoform X3 [Apis mellifera];uncharacterized protein LOC100577669 isoform X2 [Apis mellifera]	1153	2.7	1	0.02	ELTSQTSTAHYAIAPITKGTVVGPWGDNK
296	XP_006558043.1	0.2609	dual specificity mitogen-activated protein kinase kinase hemipterous [Apis mellifera]	764	3.7	1	0.02	IDPPDPTKPDYDIR+TRSAGCAAYMAPERID
297a	XP_016770386.1	0.2603	potassium voltage-gated channel protein Shaker isoform X5 [Apis mellifera]	528	5.3	1	0.02	AVAGIYGFSEER+HNNNINPACMSIETDV
297b	XP_006560692.1 XP_016770381.1 XP_016770382.1 XP_016770383.1 XP_016770384.1 XP_016770385.1 XP_016770387.1 XP_016770388.1 XP_016770390.1 XP_026299594.1	0	potassium voltage-gated channel protein Shaker isoform X6 [Apis mellifera];potassium voltage-gated channel protein Shaker isoform X1 [Apis mellifera];potassium voltage-gated channel protein Shaker isoform X2 [Apis mellifera];potassium voltage-gated channel protein Shaker isoform X3 [Apis mellifera];potassium voltage-gated channel protein Shaker isoform X4 [Apis mellifera];potassium voltage-gated …	512	0	0	0	HNNNINPACMSIETDV
298	rev_NP_001011627.1	0.2596	phenoloxidase subunit A3 [Apis mellifera]	693	1.6	1	0.02	FTLTNSISGSR
299	XP_006567467.1	0.2578	fatty acid synthase [Apis mellifera]	2388	2	1	0.02	KRPIWFVFSGMGSQWPGMGK+LQYAAINPIVHLDFIK+YPESSNVEEFK
300	XP_026298460.1	0.2574	2',5'-phosphodiesterase 12 [Apis mellifera]	591	1.7	1	0.02	YVNSVLNVDR
301	rev_XP_003249854.1 rev_XP_006561428.1 rev_XP_006561429.1	0.2563	tyrosine-protein phosphatase corkscrew isoform X1 [Apis mellifera];tyrosine-protein phosphatase corkscrew isoform X2 [Apis mellifera];tyrosine-protein phosphatase corkscrew isoform X2 [Apis mellifera]	615	2	1	0.02	QIDIECDLGHRK
302	XP_026300745.1	0.2562	meiosis regulator and mRNA stability factor 1 [Apis mellifera]	1635	0.6	1	0.02	MKDVCIITED
303	rev_XP_003250675.2 rev_XP_006565596.1 rev_XP_006565597.1	0.2551	uncharacterized protein LOC100577844 isoform X1 [Apis mellifera];uncharacterized protein LOC100577844 isoform X2 [Apis mellifera];uncharacterized protein LOC100577844 isoform X3 [Apis mellifera]	258	14.9	1	0.02	ENSQCLPSDDMFDIR+FNEQNAVYKWENDK
304	XP_006569999.3	0.2543	protein PFC0760c [Apis mellifera]	1981	2	1	0.02	NANVNSEESINHTSNLNICETANK+NQETENAIINSHVNK
305	XP_624711.1	0.254	PC4 and SFRS1-interacting protein [Apis mellifera]	549	10.2	1	0.02	KEGDNLPTVSAADSDMDTGSLVIDEEEKK+VFSLMSDPACPDATISEDLPADESGSR
306	rev_XP_026297533.1	0.2524	2-(3-amino-3-carboxypropyl)histidine synthase subunit 2 [Apis mellifera]	464	1.5	1	0.02	KIMEPIM
307	rev_XP_026297489.1	0.2513	uncharacterized protein LOC410041 isoform X3 [Apis mellifera]	671	3.3	1	0.02	IQDISLGMETMHLPLFPFLCGM
308	rev_XP_006568470.1 rev_XP_006568471.1 rev_XP_006568473.1 rev_XP_006568474.1 rev_XP_026295533.1 rev_XP_026295535.1 rev_XP_026295536.1 rev_XP_026295537.1 rev_XP_026295538.1 rev_XP_026295539.1 rev_XP_026295540.1 rev_XP_026295541.1 rev_XP_026295542.1 rev_XP_394399.3	0.2467	dynamin isoform X5 [Apis mellifera];dynamin isoform X6 [Apis mellifera];dynamin isoform X8 [Apis mellifera];dynamin isoform X9 [Apis mellifera];dynamin isoform X1 [Apis mellifera];dynamin isoform X2 [Apis mellifera];dynamin isoform X3 [Apis mellifera];dynamin isoform X7 [Apis mellifera];dynamin isoform X10 [Apis mellifera];dynamin isoform X11 [Apis mellifera];dynamin isoform X12 [Apis mellifera];…	893	2.3	1	0.02	AGGSLEMTNIQASGSGEITR
309	rev_XP_395752.2	0.2467	uncharacterized protein KIAA2013 homolog [Apis mellifera]	607	2.3	1	0.02	YVIGNTFHTVTAER
310	XP_006557599.1	0.2436	segmentation protein even-skipped isoform X1 [Apis mellifera]	324	4.9	1	0.02	MSSDSPSQTQSLSSMD+SDSPSQTQSLSSMD
311	XP_026299050.1	0.2432	ras-related protein Rab-21 isoform X7 [Apis mellifera]	207	9.2	1	0.02	MDLVDQCVIDFIVSEMKLR
312	rev_XP_016768511.2 rev_XP_026297457.1	0.2423	putative aminopeptidase-2 [Apis mellifera];putative aminopeptidase-2 [Apis mellifera]	2685	1	2	0.03	MWNAFLEVSTNVCNK+QVYTLGNFFAR
313	XP_006564660.1 XP_016769292.1	0.2421	nuclear RNA export factor 1 [Apis mellifera];nuclear RNA export factor 1 [Apis mellifera]	524	2.1	1	0.02	DWCQTYLEEAK
314	XP_026295806.1	0.2421	LOW QUALITY PROTEIN: acyl-CoA Delta(11) desaturase-like [Apis mellifera]	178	9	1	0.02	NANLDSSDPIVSIFFK
315	rev_XP_001121936.2 rev_XP_006562558.1 rev_XP_016770052.1	0.2406	protein sister of odd and bowel-like [Apis mellifera];protein sister of odd and bowel-like [Apis mellifera];protein sister of odd and bowel-like [Apis mellifera]	700	5.4	1	0.02	QVSGPSGGSGGQQQGGTSGGTESGSSGNSAANANSSNR
316	XP_026297892.1 XP_026297893.1 XP_026297894.1 XP_026297895.1 XP_026297896.1 XP_026297897.1 XP_026297898.1 XP_026297899.1 XP_026297900.1 XP_026297901.1 XP_026297902.1 XP_026297903.1	0.2404	plasma membrane calcium-transporting ATPase 2 isoform X1 [Apis mellifera];plasma membrane calcium-transporting ATPase 2 isoform X1 [Apis mellifera];plasma membrane calcium-transporting ATPase 2 isoform X1 [Apis mellifera];plasma membrane calcium-transporting ATPase 2 isoform X1 [Apis mellifera];plasma membrane calcium-transporting ATPase 2 isoform X1 [Apis mellifera];plasma membrane calcium-trans…	1253	1.6	1	0.02	KLYTSPSEGLSGSAADIQHR
317	XP_006566239.1 XP_006566240.1 XP_026299220.1	0.2387	ring canal kelch homolog [Apis mellifera];ring canal kelch homolog [Apis mellifera];ring canal kelch homolog [Apis mellifera]	621	5.8	1	0.02	QCLSSVECYNPEK+SVEAFNPDTNQWTPVSDMALCRR
318	XP_003249303.1 XP_006558482.1	0.2383	nose resistant to fluoxetine protein 6 isoform X1 [Apis mellifera];nose resistant to fluoxetine protein 6 isoform X2 [Apis mellifera]	794	1.7	1	0.02	YTRGKNMIYDLER
319	rev_NP_001265260.1 rev_XP_026297365.1 rev_XP_026297366.1 rev_XP_026297367.1	0.2373	uncharacterized protein LOC412643 [Apis mellifera];uncharacterized protein LOC412643 isoform X1 [Apis mellifera];uncharacterized protein LOC412643 isoform X2 [Apis mellifera];uncharacterized protein LOC412643 isoform X3 [Apis mellifera]	2221	4.5	1	0.03	EWASTESYEDEYTK+GMSSQMSSLDSESIIGEGDYEGTLDELPSK+KSPSESSQQMPMGEK+NNDPCPSPHASEGSDAEK+VDFEFVDESSTDMNNPGNGER
320	XP_016771594.1 XP_016771595.1	0.2372	uncharacterized protein LOC726979 isoform X1 [Apis mellifera];uncharacterized protein LOC726979 isoform X2 [Apis mellifera]	567	1.7	1	0.02	NENKSTIIK
321a	XP_006557354.1	0.2362	choline/ethanolamine kinase isoform X2 [Apis mellifera]	386	11.7	1	0.02	ELADPTLSCMIAEK+MAQIHCMQVPISK+NKHQLYSYFMSEENPEMR
321b	XP_006557352.1 XP_006557355.1 XP_006557356.1 XP_026301660.1	0	choline/ethanolamine kinase isoform X1 [Apis mellifera];choline/ethanolamine kinase isoform X3 [Apis mellifera];choline/ethanolamine kinase isoform X3 [Apis mellifera];choline/ethanolamine kinase isoform X1 [Apis mellifera]	395	0	0	0	ELADPTLSCMIAEK+MAQIHCMQVPISK
322	XP_006565355.2 XP_006565356.2 XP_006565357.3 XP_016766417.2	0.2355	teneurin-m isoform X3 [Apis mellifera];teneurin-m isoform X4 [Apis mellifera];teneurin-m isoform X2 [Apis mellifera];teneurin-m isoform X1 [Apis mellifera]	3362	0.4	1	0.02	DEDDNDSSPESWPSR
323	rev_XP_026298160.1	0.2343	geranylgeranyl transferase type-2 subunit beta [Apis mellifera]	334	4.8	1	0.02	GMLDLATLGWYMGSMR
324	rev_XP_392446.1	0.2298	death-associated protein 1 [Apis mellifera]	102	15.7	1	0.02	EHFVQVAEPPFDANGK
325	XP_006564578.2	0.2273	phospholipase A-2-activating protein [Apis mellifera]	782	0.8	1	0.02	DLPDAK
326	XP_006568427.1 XP_016768751.1	0.2272	polyadenylate-binding protein 2-B [Apis mellifera];polyadenylate-binding protein 2-B [Apis mellifera]	228	15.8	1	0.02	DSVQTAMAMDESMFR+QMNMGSPPGITSPLNMSLEDK
327	rev_XP_026295962.1 rev_XP_394462.2	0.2258	uncharacterized protein LOC410987 isoform X2 [Apis mellifera];uncharacterized protein LOC410987 isoform X1 [Apis mellifera]	741	2.3	1	0.02	LSDVSPPQPAPFTEDSR
328a	rev_XP_006564669.2	0.2256	calcineurin-binding protein cabin-1 [Apis mellifera]	2570	1.6	1	0.02	LSESVK+SQSSQPSTSTIQPQSTTVPIPSTAQPQTQNETPK
328b	XP_006558326.1 XP_016772357.1	0	WD repeat-containing protein 91 isoform X1 [Apis mellifera];WD repeat-containing protein 91 isoform X2 [Apis mellifera]	643	0	0	0	LSESVK
329a	XP_016769446.1 XP_392710.3	0.2254	vam6/Vps39-like protein isoform X3 [Apis mellifera];vam6/Vps39-like protein isoform X1 [Apis mellifera]	757	5.9	1	0.02	CLACMSENATPAEK+HDAYEETSILNISVQIESMAAYDDNLLIGTR
329b	XP_006567461.1	0	vam6/Vps39-like protein isoform X2 [Apis mellifera]	821	0	0	0	CLACMSENATPAEK
330	rev_XP_003249842.1 rev_XP_003249843.1	0.2253	uncharacterized protein LOC100578041 [Apis mellifera];uncharacterized protein LOC100578041 [Apis mellifera]	329	4.3	1	0.02	LEQGEAPSPSFWNK
331	XP_026299010.1	0.2247	ankyrin repeat domain-containing protein 13C [Apis mellifera]	441	2.7	1	0.02	MDTTLVDFNDMR
332	rev_XP_006561894.1 rev_XP_006561895.1	0.2236	beta-arrestin-1 isoform X1 [Apis mellifera];beta-arrestin-1 isoform X3 [Apis mellifera]	446	5.3	1	0.02	SLTFGPGVPCGEESEAEAVTCK
333a	rev_XP_026299207.1 rev_XP_026299208.1 rev_XP_026299209.1 rev_XP_026299210.1 rev_XP_026299212.1	0.2172	uncharacterized protein LOC410237 isoform X1 [Apis mellifera];uncharacterized protein LOC410237 isoform X2 [Apis mellifera];uncharacterized protein LOC410237 isoform X3 [Apis mellifera];uncharacterized protein LOC410237 isoform X4 [Apis mellifera];uncharacterized protein LOC410237 isoform X6 [Apis mellifera]	3831	1.8	1	0.04	ITSTDSGAYMGPNEK+QLEFLAADEAGANNELAK+TDDHLK+TLTSVGQSSPGAELYRPQSSER
333b	rev_XP_026299211.1	0	uncharacterized protein LOC410237 isoform X5 [Apis mellifera]	3776	0	0	0	ITSTDSGAYMGPNEK+QLEFLAADEAGANNELAK+TDDHLK
334	XP_016769968.1 XP_026298981.1 XP_026298982.1	0.2222	uncharacterized protein LOC100578404 isoform X1 [Apis mellifera];uncharacterized protein LOC100578404 isoform X1 [Apis mellifera];uncharacterized protein LOC100578404 isoform X2 [Apis mellifera]	1431	1.5	5	0.05	EQIIEEQIEEYK+YCDMMLDSK
335	XP_396960.2	0.222	phosphate carrier protein, mitochondrial [Apis mellifera]	354	11.6	1	0.02	GWAPTFFGYSIQGMFK+MWPSILDVAKMNPFGTPFVTTTCQR
336	XP_392103.2	0.2215	tektin-4 [Apis mellifera]	468	3.4	1	0.01	VPAEQSSPAGYEHYTR
337	rev_NP_001071285.1 rev_XP_006560237.1	0.2197	stargazin related protein STG-1 [Apis mellifera];stargazin related protein STG-1 isoform X1 [Apis mellifera]	397	10.3	1	0.02	ECLFGSHGLIAHHNAHHVHHNDLHYVGGYNK+LTDFTWEGGR
338	rev_XP_016771683.2 rev_XP_016771684.2 rev_XP_016771685.2 rev_XP_016771686.2 rev_XP_016771688.2 rev_XP_016771689.2 rev_XP_016771690.2 rev_XP_016771691.2 rev_XP_016771692.2 rev_XP_016771693.2 rev_XP_016771694.2	0.2193	CLIP-associating protein 1-A isoform X1 [Apis mellifera];CLIP-associating protein 1-A isoform X2 [Apis mellifera];CLIP-associating protein 1-A isoform X3 [Apis mellifera];CLIP-associating protein 1-A isoform X4 [Apis mellifera];CLIP-associating protein 1-A isoform X5 [Apis mellifera];CLIP-associating protein 1-A isoform X6 [Apis mellifera];CLIP-associating protein 1-A isoform X7 [Apis mellifera];…	1477	1.5	1	0.01	QTPSSVSSSRGSNCLTLGEMK
339	rev_XP_394722.5	0.2178	cap-specific mRNA (nucleoside-2'-O-)-methyltransferase 1 [Apis mellifera]	946	1.7	3	0.03	GEVSFGGDSMMFHVGK
340	XP_625093.1	0.2176	U5 small nuclear ribonucleoprotein 40 kDa protein [Apis mellifera]	351	3.1	1	0.01	EPIVCSGSSDK
341	XP_006571326.2	0.2171	inactive tyrosine-protein kinase 7 [Apis mellifera]	1096	3.4	1	0.02	FDMDLEVGDNGSMMTK+GEPAVLHCVFEDADSVQWFFK
342	XP_006557325.2 XP_006557327.2 XP_396688.4	0.2159	bifunctional heparan sulfate N-deacetylase/N-sulfotransferase isoform X1 [Apis mellifera];bifunctional heparan sulfate N-deacetylase/N-sulfotransferase isoform X2 [Apis mellifera];bifunctional heparan sulfate N-deacetylase/N-sulfotransferase isoform X1 [Apis mellifera]	889	3.8	1	0.01	SIQGGELFQTIVHNPINIFMTHMSNYGNDR
343	rev_XP_006567514.2	0.2153	uncharacterized protein LOC726215 [Apis mellifera]	3279	1.2	1	0.02	NEIQYNSSHVNDR+VMDVPDADNIGRSADDCLAKNTCTEK
344	XP_016768599.1 XP_026297582.1	0.215	coronin-7 isoform X1 [Apis mellifera];coronin-7 isoform X2 [Apis mellifera]	1211	3	1	0.02	LWEIPESGLSEPTNEPK+QQSTTPFSVSAQSFNR
345	XP_026297267.1 XP_026297268.1	0.2141	CD109 antigen isoform X1 [Apis mellifera];CD109 antigen isoform X2 [Apis mellifera]	1480	1.8	1	0.01	HNDGSFSAFGMSDSSGSTWLTAFVAK
346	XP_026298578.1	0.214	DNA repair protein RAD50 [Apis mellifera]	1377	0.5	10	0.09	MTAAGIK
347	XP_016767687.2	0.2139	interaptin [Apis mellifera]	1107	1.4	1	0.01	RTTMIVENELDSYIDK
348	XP_016773439.2	0.2135	integrin beta-PS [Apis mellifera]	820	5.2	1	0.02	DQLSELGFQLAEAMR+VQEAPVSGNLDSPEGGLDAMMQAMVCTK
349	rev_XP_016770063.1	0.2126	probable serine/threonine-protein kinase DDB_G0283337 isoform X1 [Apis mellifera]	821	1.5	4	0.05	EYDFVTNQEYVK
350	rev_XP_006571254.1 rev_XP_016767566.1 rev_XP_396691.3	0.2119	RNA exonuclease 4 isoform X1 [Apis mellifera];RNA exonuclease 4 isoform X3 [Apis mellifera];RNA exonuclease 4 isoform X2 [Apis mellifera]	293	8.2	1	0.01	ALMSETGDGIGVMECDIAIQK
351	XP_393867.2	0.2113	conserved oligomeric Golgi complex subunit 3 [Apis mellifera]	799	1.9	1	0.01	NSCALLLHASMDEYK
352	rev_XP_006559200.2	0.2105	golgin-84 [Apis mellifera]	579	1.6	1	0.01	QIQTTYNNR
353	rev_XP_391898.1	0.2101	NKAP family protein CG6066 [Apis mellifera]	247	7.3	5	0.04	QVPGVIGEDGSEDSSSGK
354	XP_016772817.1 XP_624580.1	0.2098	probable histone-binding protein Caf1 isoform X1 [Apis mellifera];probable histone-binding protein Caf1 isoform X2 [Apis mellifera]	431	3.7	3	0.03	HPSKPDPNGECQPDLR
355	XP_026300576.1	0.2096	uncharacterized protein LOC410413 [Apis mellifera]	1519	1.1	1	0.01	SPSEQISTNETIDNHK
356a	XP_026299330.1 XP_026299331.1 XP_026299332.1 XP_026299333.1 XP_026299334.1 XP_026299335.1 XP_026299336.1 XP_026299337.1 XP_026299339.1	0.1048	voltage-dependent T-type calcium channel subunit alpha-1G isoform X1 [Apis mellifera];voltage-dependent T-type calcium channel subunit alpha-1G isoform X1 [Apis mellifera];voltage-dependent T-type calcium channel subunit alpha-1G isoform X1 [Apis mellifera];voltage-dependent T-type calcium channel subunit alpha-1G isoform X1 [Apis mellifera];voltage-dependent T-type calcium channel subunit alpha-…	2578	2	1	0.01	AVGSGNGEQGSDSDVAELSDLEDDEDEDGGGQSTNR+TDSTMNGYMETGVSR
356b	NP_001314887.1	0	voltage-dependent T-type calcium channel subunit alpha-1G [Apis mellifera]	2566	0	0	0	AVGSGNGEQGSDSDVAELSDLEDDEDEDGGGQSTNR
356c	XP_026299338.1	0	voltage-dependent T-type calcium channel subunit alpha-1G isoform X5 [Apis mellifera]	2406	0	0	0	TDSTMNGYMETGVSR
357	rev_XP_016766305.2 rev_XP_624483.4	0.2088	uncharacterized protein LOC552101 isoform X1 [Apis mellifera];uncharacterized protein LOC552101 isoform X2 [Apis mellifera]	921	6.2	2	0.02	GGGTPNGPGGGTSPVMGASATGSAGGSR+ITPQAEGDTK+LSFGFGSAGRR+QQASNFMK
358	XP_026297294.1 XP_026297295.1 XP_026297296.1 XP_026297297.1	0.2084	uncharacterized protein DDB_G0283697 isoform X1 [Apis mellifera];uncharacterized protein DDB_G0283697 isoform X2 [Apis mellifera];uncharacterized protein DDB_G0283697 isoform X3 [Apis mellifera];splicing regulatory glutamine/lysine-rich protein 1 isoform X4 [Apis mellifera]	863	5.4	1	0.02	GGGSGNEWNSGSTGGNMSSR+YSSSYGGSSASAPYDDNK
359	XP_026299370.1	0.2082	zinc finger CW-type PWWP domain protein 1 [Apis mellifera]	457	3.7	1	0.01	QTIENMSDSFYTPPMEK
360	XP_006558607.2 XP_006558608.2 XP_026299354.1 XP_026299355.1 XP_026299356.1 XP_026299357.1 XP_026299358.1 XP_026299359.1 XP_026299360.1 XP_026299361.1 XP_026299362.1	0.2078	uncharacterized protein LOC408337 isoform X7 [Apis mellifera];uncharacterized protein LOC408337 isoform X10 [Apis mellifera];uncharacterized protein LOC408337 isoform X1 [Apis mellifera];uncharacterized protein LOC408337 isoform X2 [Apis mellifera];uncharacterized protein LOC408337 isoform X3 [Apis mellifera];uncharacterized protein LOC408337 isoform X4 [Apis mellifera];uncharacterized protein LO…	3267	1.7	1	0.02	DSDGSVGSDSEGRPSPEAQR+RSGGSPVWGHTFIYK+SCGSIGGGSGGAASAGSVEER
361	XP_016770082.2	0.2077	protein spaetzle 4 [Apis mellifera]	570	3.7	1	0.01	ESTTRNTPSMTSLVNSTNEEK
362	XP_016772668.1 XP_016772672.1 XP_016772674.1 XP_392121.3	0.2064	thrombospondin type-1 domain-containing protein 4 isoform X1 [Apis mellifera];thrombospondin type-1 domain-containing protein 4 isoform X1 [Apis mellifera];thrombospondin type-1 domain-containing protein 4 isoform X1 [Apis mellifera];thrombospondin type-1 domain-containing protein 4 isoform X2 [Apis mellifera]	933	3.3	1	0.02	AYEASSECVDK+TVETCAKPACTNSSPELR
363	rev_XP_006558932.1 rev_XP_026297918.1 rev_XP_026297919.1 rev_XP_026297920.1 rev_XP_026297921.1 rev_XP_026297922.1	0.2063	histone PARylation factor 1 isoform X2 [Apis mellifera];histone PARylation factor 1 isoform X1 [Apis mellifera];histone PARylation factor 1 isoform X1 [Apis mellifera];histone PARylation factor 1 isoform X1 [Apis mellifera];histone PARylation factor 1 isoform X1 [Apis mellifera];histone PARylation factor 1 isoform X1 [Apis mellifera]	465	2.4	1	0.01	IEPTSAYEIEK
364	XP_006563298.1 XP_006563299.1	0.2062	ankyrin repeat domain-containing protein 12 isoform X1 [Apis mellifera];ankyrin repeat domain-containing protein 12 isoform X2 [Apis mellifera]	969	6	1	0.02	EPNVNPPVGLQGAMK+KSPSSSMASSPKPSNPSGSTTNSK+QGGMNAQNQGQMETSSK
365	XP_026299129.1	0.206	vicilin-like seed storage protein At2g18540 [Apis mellifera]	434	7.6	1	0.02	EEMGLIHEVIDQAQHGDDAR+KMQQYMMGSALLR
366	XP_006560945.1 XP_016766753.1	0.2055	pescadillo homolog isoform X2 [Apis mellifera];pescadillo homolog isoform X1 [Apis mellifera]	594	2.2	1	0.01	YQSGEGAQFMTRK
367	rev_XP_026301788.1 rev_XP_026301789.1 rev_XP_026301790.1 rev_XP_026301791.1 rev_XP_026301792.1 rev_XP_026301793.1 rev_XP_026301794.1	0.2054	golgin subfamily B member 1 isoform X1 [Apis mellifera];golgin subfamily B member 1 isoform X2 [Apis mellifera];golgin subfamily B member 1 isoform X3 [Apis mellifera];golgin subfamily B member 1 isoform X4 [Apis mellifera];golgin subfamily B member 1 isoform X5 [Apis mellifera];golgin subfamily B member 1 isoform X6 [Apis mellifera];golgin subfamily B member 1 isoform X7 [Apis mellifera]	3636	1.2	1	0.02	DINNMSEISDANEK+EFSETSGTDSSGK+EMSAFGERVSALSSEK
368	rev_XP_026301408.1	0.205	uncharacterized protein LOC100576740 [Apis mellifera]	633	3.8	3	0.03	DINRAAASPDR+SSSISSISSYKSR
369	XP_026300751.1	0.2048	dihydrolipoyl dehydrogenase, mitochondrial [Apis mellifera]	507	4.1	1	0.02	RIMIATGSEYTPLTGTSIDEK
370	rev_XP_006570047.2 rev_XP_016768047.2 rev_XP_623795.2	0.2047	DNA polymerase delta catalytic subunit isoform X2 [Apis mellifera];DNA polymerase delta catalytic subunit isoform X3 [Apis mellifera];DNA polymerase delta catalytic subunit isoform X1 [Apis mellifera]	1093	1.2	3	0.03	TLLSSISVGTVR
371	XP_624231.2	0.2041	mitochondrial proton/calcium exchanger protein [Apis mellifera]	773	3.6	7	0.05	MQSVPDQHR+SYTIHSSEQEREKSAAMLK
372	XP_016771541.2	0.2036	uncharacterized protein LOC107965485 [Apis mellifera]	1911	1.2	1	0.02	ATASVAGMISNIALGTAMFGMMR
373	rev_XP_006567876.1 rev_XP_625183.2	0.2036	protein shifted isoform X2 [Apis mellifera];protein shifted isoform X1 [Apis mellifera]	290	5.5	2	0.02	GETIAFIEMEVGSFMK
374	XP_006567715.1 XP_392381.3	0.203	putative cysteine proteinase CG12163 isoform X1 [Apis mellifera];putative cysteine proteinase CG12163 isoform X2 [Apis mellifera]	884	1.2	1	0.01	QHELGDINVLK
375	XP_016772726.2 XP_026299755.1 XP_026299756.1 XP_026299757.1	0.2028	uncharacterized protein LOC409784 isoform X2 [Apis mellifera];uncharacterized protein LOC409784 isoform X1 [Apis mellifera];uncharacterized protein LOC409784 isoform X3 [Apis mellifera];uncharacterized protein LOC409784 isoform X4 [Apis mellifera]	569	2.5	1	0.01	REHIIMNYAFDIDR
376	XP_393403.3	0.2026	regulator of G-protein signaling 7 [Apis mellifera]	519	1.5	1	0.01	RKPSENSK
377	rev_XP_006569922.2 rev_XP_006569923.2 rev_XP_026295588.1 rev_XP_026295589.1 rev_XP_026295590.1 rev_XP_392258.4	0.2019	cerebellar degeneration-related protein 2-like isoform X2 [Apis mellifera];cerebellar degeneration-related protein 2-like isoform X6 [Apis mellifera];cerebellar degeneration-related protein 2-like isoform X1 [Apis mellifera];cerebellar degeneration-related protein 2-like isoform X3 [Apis mellifera];cerebellar degeneration-related protein 2-like isoform X4 [Apis mellifera];cerebellar degeneration-…	744	3.3	1	0.01	GGSNSKSPVFKPNTTPIVDPTTPR
378	XP_026297848.1 XP_026297849.1 XP_026297850.1 XP_026297851.1 XP_026297852.1 XP_026297853.1	0.2014	uncharacterized protein LOC724613 isoform X1 [Apis mellifera];uncharacterized protein LOC724613 isoform X2 [Apis mellifera];uncharacterized protein LOC724613 isoform X3 [Apis mellifera];uncharacterized protein LOC724613 isoform X4 [Apis mellifera];uncharacterized protein LOC724613 isoform X5 [Apis mellifera];uncharacterized protein LOC724613 isoform X6 [Apis mellifera]	1409	1.5	1	0.01	GIDISPSSSSSSSSSMIR
379	XP_026300486.1	0.2007	uncharacterized protein LOC113219195 [Apis mellifera]	300	5.7	1	0.02	QVADSSSSQEDSSSEEK
