# Supplementary material for: Quantitative comparison of manuka and clover honey proteomes with royal jelly
Source: PLoS One. 2023 Feb 10;18(2):e0272898. doi: 10.1371/journal.pone.0272898 (PMC9916596; doi:10.1371/journal.pone.0272898)
Supplement: S3 Data — (XLSX) [file pone.0272898.s004.xlsx]

## Sheet: M
Protein Key	XP_016769016.1	XP_006567694.1	XP_393208.1	XP_006570610.1	XP_006563085.2	NP_001011580.1	NP_001011608.1	XP_006560620.1	XP_016770320.2	NP_001014429.1	NP_001011610.1	XP_006558902.1	XP_026297848.1	XP_006564021.2	XP_006560008.2	XP_026299315.1	NP_001012431.1	XP_026299316.1	XP_026298038.1	XP_026299317.1	XP_623673.3	NP_001011599.1	NP_001011579.1	XP_003251148.1	NP_001011574.1	NP_001011598.1	NP_001011616.2	XP_026299638.1	XP_006563421.1	XP_625189.3	NP_001011622.1	XP_006560325.2	NP_001011601.1	NP_001019868.1	NP_001229316.1	XP_397512.1	XP_026297660.1
18071_E1_SW_S1_1_MS1_iBAQ	0.997795		10.7085	2.47174		1136.76	215.551	6.91734	15.3371	317.535	65.3565	7.00957				1115.56	15.106	590.455	7.81892	62.0217		400.072	1264.43	8.04299	72.2597	28.8494	7.99289	49.736	20.4504	2.53388	107.651	3.80858	1119.38	10.3266		173.776
18071_E1_SW_S1_1_Peptides	1		3	1		42	29	4	3	25	19	3				42	3	20	4	16		44	54	5	16	15	1	2	1	3	17	2	41	2		11
18071_E1_SW_S1_1_Prob	1		1	1		1	1	1	1	1	1	1				1	1	1	1	1		1	1	1	1	1	1	1	1	1	1	1	1	1		1
18071_E1_SW_S1_1_PSMs	1		2	1		34	19	3	2	17	10	1				34	0	15	1	8		35	68	3	11	6	0	2	1	0	11	0	31	2		7
18071_E1_SW_S1_1_Top6pep/Top6fra ,Freq>0.5	31.7187		548.5	130.03		1046.38	6903.33	255.691	742.546	3187.43	371.275	273.81				130.584	212.716	354.286	396.002	0		3963.94	19012.2	428.872	3073.72	855.69	64.1783	879.447	89.9012	118.619	1626.32	185.837	14572.3	420.431		2577.1
18071_E1_SW_S1_2_MS1_iBAQ	0.803821		9.71956			1033.04	240.266	8.30011	24.6444	314.705	56.2647	5.08695				1013.2	18.9156	784.481	1.42236	51.8709		491.235	2230.44	10.1356	69.8319	35.3155	4.77387	62.4477	26.024	3.96119	101.528	3.74053	935.731	9.68182		90.7217
18071_E1_SW_S1_2_Peptides	1		3			41	28	4	5	20	18	2				41	3	21	1	14		39	54	5	15	17	1	3	1	3	16	1	45	3		11
18071_E1_SW_S1_2_Prob	1		1			1	1	1	1	1	1	1				1	1	1	1	1		1	1	1	1	1	1	1	1	1	1	1	1	1		1
18071_E1_SW_S1_2_PSMs	1		3			36	18	4	2	13	12	1				36	2	14	0	10		30	58	4	13	9	0	2	1	2	11	0	36	2		9
18071_E1_SW_S1_2_Top6pep/Top6fra ,Freq>0.5	27.3097		507.294			964.561	7765.8	406.274	583.74	4127.5	411.21	163.209				112.672	254.29	363.694	147.396	0		3837.7	17740.7	526.176	3024.23	990.728	18.3113	973.993	91.3317	116.511	1596.72	122.293	13555.5	459.067		1231.8
18071_E1_SW_S1_3_MS1_iBAQ	0.567887		10.3445			1068.55	194.222	7.90456	14.176	210	76.9281	2.57462				1057.36	7.57012	719.754	6.39368	60.9033		464.01	2265.27	5.57618	72.6157	35.2722	5.88595	62.2779	43.0521	3.52712	90.0203	7.66808	907.075	6.78402		43.6331
18071_E1_SW_S1_3_Peptides	1		3			40	22	5	4	17	19	1				40	1	21	3	15		43	54	3	14	15	2	2	2	3	16	2	43	2		5
18071_E1_SW_S1_3_Prob	1		1			1	1	1	1	1	1	1				1	1	1	1	1		1	1	1	1	1	1	1	1	1	1	1	1	1		1
18071_E1_SW_S1_3_PSMs	0		2			35	15	2	3	7	12	1				34	0	13	2	10		30	59	3	6	7	0	1	1	1	8	0	31	1		1
18071_E1_SW_S1_3_Top6pep/Top6fra ,Freq>0.5	17.9606		548.063			1097.79	7187.77	396.26	537.321	2180.56	435.732	105.159				775.365	131.347	502.311	387.637	0		3974.11	18955.1	355.199	2937.5	925.431	60.5961	997.188	208.191	120.441	1822.49	318.772	13076.8	277.469		79.4539
18071_E1_SW_S1_4_MS1_iBAQ	0.525722	0.69965	8.98019			1151.9	216.204	8.75705	12.3413	294.584	79.1516	5.58922				1132.52	14.3799	520.637	7.22183	61.7141		365.695	2054.74	9.81877	56.742	33.3571	8.89943	76.5203	38.1549	6.33203	128.169	6.66696	1140.44	12.939		77.6587
18071_E1_SW_S1_4_Peptides	1	1	3			41	26	4	3	25	18	2				40	2	20	4	14		45	53	6	13	15	1	3	2	4	18	2	44	3		9
18071_E1_SW_S1_4_Prob	1	1	1			1	1	1	1	1	1	1				1	1	1	1	1		1	1	1	1	1	1	1	1	1	1	1	1	1		1
18071_E1_SW_S1_4_PSMs	1	1	3			36	17	1	2	16	14	1				35	0	12	2	10		35	63	4	10	7	0	2	1	0	8	0	30	1		7
18071_E1_SW_S1_4_Top6pep/Top6fra ,Freq>0.5	20.2926	38.4235	448.142			1008.94	7622.76	302.869	560.823	3946.55	397.372	216.496				126.74	228.251	375.473	426.884	0		4643.63	18853.3	524.006	2740.59	1078.69	48.3863	1240.41	217.983	108.202	2003.13	273.502	12876.7	559.4		1233.07
18071_E1_SW_S10_46_MS1_iBAQ	1.14095	0.701615	8.00537	0.922917	1.5338	1179.95	259.898	7.52052	13.3767	315.751	79.991	5.87011				1154.1	18.9129	554.754	18.2433	76.4945		399.68	1595.16	6.09121	79.0962	25.5948	11.4918	84.2068	53.6206	5.5792	72.8059	14.0954	1000.67	13.6724		165.194
18071_E1_SW_S10_46_Peptides	1	1	3	1	1	38	30	6	4	22	18	2				38	2	22	6	15		46	54	4	17	15	2	3	2	4	18	3	41	2		10
18071_E1_SW_S10_46_Prob	1	1	1	1	0.9999	1	1	1	1	1	1	1				1	1	1	1	1		1	1	1	1	1	1	1	1	1	1	1	1	1		1
18071_E1_SW_S10_46_PSMs	0	1	2	1	1	30	18	2	4	13	14	2				30	2	15	3	10		33	74	3	13	6	1	2	1	1	8	0	29	2		6
18071_E1_SW_S10_46_Top6pep/Top6fra ,Freq>0.5	38.2906	31.0758	530.283	61.9707	42.3391	1146.61	8314.9	248.825	636.61	4123.39	524.658	210.813				129.448	258.76	620.983	728.67	0		4264.31	21485.6	366.509	2942.56	977.98	93.998	1361.33	282.981	183.454	1669.47	551.529	10264.6	500.2		2166.71
18071_E1_SW_S10_47_MS1_iBAQ	0.521155	0.784158	7.59495			1259.88	239.054	9.89331	13.4434	300.113	71.0197	4.54761				1229.58	21.4454	650.697	18.0113	65.4247	0.287135	391.226	2188.9	7.57207	66.9321	15.4667	12.7498	65.5722	60.2909	4.9862	85.1799	10.7359	1104.14	7.30538		210.461
18071_E1_SW_S10_47_Peptides	1	1	3			37	26	5	4	19	18	3				36	3	22	5	13	1	40	53	4	15	11	2	3	2	3	14	2	36	2		10
18071_E1_SW_S10_47_Prob	1	1	1			1	1	1	1	1	1	1				1	1	1	1	1	1	1	1	1	1	1	1	1	1	1	1	1	1	1		1
18071_E1_SW_S10_47_PSMs	1	1	2			24	15	2	2	10	14	1				24	1	8	2	12	1	28	59	2	11	3	0	1	0	0	5	0	25	2		7
18071_E1_SW_S10_47_Top6pep/Top6fra ,Freq>0.5	16.8252	31.7217	403.796			1514.25	8572.45	382.392	568.823	4222.77	515.558	161.539				782.852	250.705	493.196	671.667	0	0	4602.15	21079.4	524.898	2814.85	612.754	68.3873	1069.18	336.651	148.375	1639.59	274.657	11561.5	313.856		2731.13
18071_E1_SW_S10_48_MS1_iBAQ	0.485902	0.889368	7.68943			1116.36	236.472	6.993	14.7779	349.559	69.1428	7.27665				1086.23	25.0685	918.968	11.7682	65.4887		588.193	2241.15	8.70157	81.4936	20.0052	9.90607	70.1129	53.9533	3.72415	83.3085	7.14865	1103.72	11.6644		172.21
18071_E1_SW_S10_48_Peptides	2	1	3			44	28	4	5	24	20	4				42	3	22	5	18		40	51	5	18	15	1	3	2	3	16	1	44	3		11
18071_E1_SW_S10_48_Prob	1	1	1			1	1	1	1	1	1	1				1	1	1	1	1		1	1	1	1	1	1	1	1	1	1	1	1	1		1
18071_E1_SW_S10_48_PSMs	0	0	3			28	22	2	5	12	12	2				28	1	15	3	10		31	73	2	10	6	0	1	2	2	8	1	33	2		9
18071_E1_SW_S10_48_Top6pep/Top6fra ,Freq>0.5	15.252	39.4174	418.162			1309.23	8192	321.517	716.458	4315.45	474.442	238.003				101.924	326.846	465.12	609.652	0		4494.6	13373.7	618.085	3332.96	530.621	69.7705	1029.59	292.684	122.883	1492.07	197.528	13681.8	488.798		2116.84
18071_E1_SW_S10_49_MS1_iBAQ	2.14898	1.38497	8.67916			899.845	285.387	11.1782	12.6725	304.481	82.7161	6.17004				869.425	21.6298	792.415	15.9923	79.8954		500.75	2361.25	6.95503	79.7877	19.1142	8.50303	65.8893	83.3029	4.3281	93.0169	14.4821	1046.84	14.0277		121.361
18071_E1_SW_S10_49_Peptides	1	1	3			39	31	5	5	25	20	3				37	2	23	5	17		40	56	4	17	13	2	3	2	3	15	3	41	3		10
18071_E1_SW_S10_49_Prob	1	1	1			1	1	1	1	1	1	1				1	1	1	1	1		1	1	1	1	1	1	1	1	1	1	1	1	1		1
18071_E1_SW_S10_49_PSMs	0	1	2			29	18	1	4	19	11	1				29	2	17	3	10		32	69	2	11	5	0	3	2	1	6	1	34	1		9
18071_E1_SW_S10_49_Top6pep/Top6fra ,Freq>0.5	119.902	49.757	442.226			1503.55	8824.45	536.564	550.771	3788.03	518.855	199.033				124.055	275.864	521.671	844.086	0		4402.47	21050.7	460.808	3176.16	520.409	72.4813	1026.49	531.922	128.428	1895	593.967	11275	547.534		1720.84
18071_E1_SW_S11_51_MS1_iBAQ	1.54792	0.857939	10.6572	2.70792		1357.54	254.883	11.6389	24.0593	290.065	90.4886	5.70082				1328.23	20.0103	639.609	18.6688	84.9288		380.416	2332.29	8.62641	81.9746	33.2234	6.60655	90.9312	50.5886	6.33632	93.5234	12.4772	1098.37	11.6839		147.6
18071_E1_SW_S11_51_Peptides	2	1	4	1		40	29	6	8	22	20	4				39	2	20	5	16		41	52	4	17	18	1	3	2	4	16	2	40	2		11
18071_E1_SW_S11_51_Prob	1	1	1	1		1	1	1	1	1	1	1				1	1	1	1	1		1	1	1	1	1	1	1	1	1	1	1	1	1		1
18071_E1_SW_S11_51_PSMs	1	1	2	1		30	22	6	7	17	16	2				30	0	14	4	13		31	64	2	11	10	0	3	2	2	8	0	38	2		7
18071_E1_SW_S11_51_Top6pep/Top6fra ,Freq>0.5	68.7526	37.8522	505.023	97.619		1265.72	8626.4	446.028	860.807	3321.95	531.372	175.253				200.939	328.646	941.709	724.778	0		4103.09	21128.3	522.126	3464.3	986.054	54.5173	1416.7	294.103	199.501	1966.58	361.133	11727.2	452.197		2028.87
18071_E1_SW_S11_52_MS1_iBAQ	0.546954	0	6.82912	3.18486		1230.81	258.473	10.9028	13.8012	175.523	77.718	4.11398				1200.77	16.2751	551.787	15.1272	72.0563		384.844	1979.3	9.6395	79.9267	35.6043	16.1345	82.3976	44.5971	3.66842	93.6333	17.8393	1133.68	15.2837		107.668
18071_E1_SW_S11_52_Peptides	1	1	3	1		40	25	5	5	18	19	3				40	3	24	4	17		46	52	6	17	15	2	3	2	4	14	3	39	3		5
18071_E1_SW_S11_52_Prob	1	1	1	1		1	1	1	1	1	1	1				1	1	1	1	1		1	1	1	1	1	1	1	1	1	1	1	1	1		1
18071_E1_SW_S11_52_PSMs	1	1	3	0		43	18	5	5	12	13	3				43	1	24	3	12		43	64	5	13	11	2	2	1	3	12	1	37	3		4
18071_E1_SW_S11_52_Top6pep/Top6fra ,Freq>0.5	19.0008	34.652	339.684	217.454		1286.35	8290.87	466.681	578.031	4578.15	607.658	138.848				189.713	295.092	716.244	769.332	0		5857.94	21433.8	603.871	3395.64	1092.14	112.048	1267.95	248.304	140.292	1860.5	526.661	10288.1	623.306		362.076
18071_E1_SW_S11_53_MS1_iBAQ	2.46594	0.698163	8.91185			1047.1	264.282	10.7245	16.8721	345.82	77.121	6.42493				1009.22	22.0487	713.453	16.0863	74.0447	0.511264	402.025	2253.53	7.68709	76.608	29.9132	11.0046	82.4903	65.5611	4.94368	102.007	17.5764	874.421	5.66307		219.008
18071_E1_SW_S11_53_Peptides	3	1	3			39	27	5	5	21	17	3				38	2	22	6	15	1	39	53	4	12	16	2	3	2	3	15	3	41	3		11
18071_E1_SW_S11_53_Prob	1	1	1			1	1	1	1	1	1	1				1	1	1	1	1	1	1	1	1	1	1	1	1	1	1	1	1	1	1		1
18071_E1_SW_S11_53_PSMs	1	1	3			35	22	3	5	14	15	2				34	1	16	4	13	1	27	65	2	10	7	0	2	2	1	7	1	29	3		6
18071_E1_SW_S11_53_Top6pep/Top6fra ,Freq>0.5	113.023	39.5628	458.42			1506.39	9062.76	472.349	640.819	4269.83	454.504	231.219				220.399	252.216	515.245	740.499	0	0	4702.91	21154.7	502.786	3376.67	873.133	105.213	1278.54	364.384	67.4388	2001.65	768.205	10159.8	535.308		3037.33
18071_E1_SW_S11_54_MS1_iBAQ	1.21167		10.1558			948.825	241.95	10.774	21.3967	181.006	71.3488	7.61175				925.426	17.7616	645.103	12.0817	67.8838		408.073	1845.77	7.91232	93.3922	26.2057	9.86458	64.9226	48.0474	4.52274	77.0117	12.8485	1090.11	15.071	0.0958087	208.36
18071_E1_SW_S11_54_Peptides	1		4			38	26	6	6	22	18	5				37	2	22	4	16		43	53	5	18	14	2	3	2	2	15	2	42	3	1	10
18071_E1_SW_S11_54_Prob	1		1			1	1	1	1	1	1	1				1	1	1	1	1		1	1	1	1	1	1	1	1	1	1	1	1	1	0.9998	1
18071_E1_SW_S11_54_PSMs	0		2			28	23	5	5	14	14	4				27	1	15	3	12		30	64	2	10	6	1	3	2	2	11	0	33	3	1	8
18071_E1_SW_S11_54_Top6pep/Top6fra ,Freq>0.5	37.573		594.117			1235.58	8605.06	392.416	786.133	4100.38	512.185	207.869				205.388	190.584	634.104	752.945	0		4662.14	17134	458.891	3875.37	939.609	78.1979	1014.32	238.185	113.278	1819.2	325.51	14653.8	588.313	0	2572.22
18071_E1_SW_S12_56_MS1_iBAQ	2.14666	0.354867	9.47297	4.12829	0.863498	734.796	143.739	5.99329	12.3573	196.376	56.5897	4.91056				744.095	16.1177	577.537	3.43755	56.8374		404.52	1652.95	7.52056	80.8252	18.8295	5.96073	69.5276	32.3341	3.83548	60.4822	5.92714	804.119	10.3312		67.3135
18071_E1_SW_S12_56_Peptides	3	1	3	1	1	40	26	3	4	18	19	3				40	2	20	2	15		42	51	6	17	14	1	3	2	2	14	3	36	3		12
18071_E1_SW_S12_56_Prob	1	1	1	1	0.9999	1	1	1	1	1	1	1				1	1	1	1	1		1	1	1	1	1	1	1	1	1	1	1	1	1		1
18071_E1_SW_S12_56_PSMs	3	0	3	0	1	33	19	1	3	12	12	1				31	2	14	0	10		29	61	5	11	5	0	2	1	1	10	1	29	3		8
18071_E1_SW_S12_56_Top6pep/Top6fra ,Freq>0.5	108.802	9.39189	493.308	296.082	0	578.947	5045.46	278.071	673.985	3627.51	231.46	210.506				652.984	226.861	311.568	212.1	0		4266.2	15836.7	438.252	3488.36	534.506	40.1333	1118.05	196.1	103.627	1391.31	235.536	12541.5	454.167		804.365
18071_E1_SW_S12_57_MS1_iBAQ	2.91028		7.78385	4.27148		768.634	140.195	4.45134	12.8806	174.492	42.5531	3.25581				741.199	19.3984	551.315	2.98198	39.8719		372.108	1605.88	6.86116	55.4827	24.9812	4.99097	70.1677	11.6479	1.18517	40.2902	4.39349	738.866	8.67794		69.7383
18071_E1_SW_S12_57_Peptides	3		3	1		39	23	3	3	17	15	1				37	2	16	2	11		38	49	6	13	14	1	3	1	2	12	2	34	3		9
18071_E1_SW_S12_57_Prob	1		1	1		1	1	1	1	1	1	1				1	1	1	1	1		1	1	1	1	1	1	1	1	1	1	1	1	1		1
18071_E1_SW_S12_57_PSMs	0		2	0		28	14	3	3	8	9	1				27	0	8	0	7		23	49	2	6	4	0	1	1	1	6	0	21	2		3
18071_E1_SW_S12_57_Top6pep/Top6fra ,Freq>0.5	117.091		432.126	269.894		1172.66	5399.47	239.896	647.545	3341.17	295.72	134.339				0	317.483	144.214	275.888	0		3499.2	17839.2	428.72	2552.92	672.557	40.2642	1123.79	45.2257	59.1387	803.654	103.575	9038.8	392.822		910.624
18071_E1_SW_S12_58_MS1_iBAQ	0		4.72972	5.20257		879.671	130.916	5.0929	21.1436	173.463	43.3211	2.69455		1.05071		847.206	14.6703	380.141	2.7504	43.322		285.576	1533.49	5.55992	62.0678	17.7163	3.70269	61.6683	25.9398	3.238	53.7155	5.28722	876.896	3.20609		61.6477
18071_E1_SW_S12_58_Peptides	1		3	2		39	26	4	5	20	18	2		1		37	2	17	2	15		42	52	4	13	14	1	3	2	3	12	2	36	3		10
18071_E1_SW_S12_58_Prob	1		1	1		1	1	1	1	1	1	1		1		1	1	1	1	1		1	1	1	1	1	1	1	1	1	1	1	1	1		1
18071_E1_SW_S12_58_PSMs	0		2	1		38	19	3	3	12	10	1		1		36	2	12	0	9		30	67	3	7	6	0	1	1	1	4	0	30	5		8
18071_E1_SW_S12_58_Top6pep/Top6fra ,Freq>0.5	11.4838		420.045	283.876		1377.27	5124.26	215.061	564.148	3698.2	185.135	105.023		30.988		0	253.65	176.373	205.754	0		3702.47	14117.2	364.252	2996.26	478.089	36.7281	967.802	153.149	57.1159	1395.27	215.378	10937.2	322.622		777.377
18071_E1_SW_S12_59_MS1_iBAQ	0.714764		9.73108	1.44829		662.632	125.788	3.18399	5.60516	183.751	46.5982	3.72298				649.095	13.4592	449.322	2.6013	45.5336		313.553	1411.91	5.17856	58.7702	22.6262	4.39855	79.644	12.2973	2.23216	59.3278	4.37683	744.362	4.33838		44.6647
18071_E1_SW_S12_59_Peptides	1		3	1		37	23	2	2	20	15	3				37	3	19	2	12		41	47	6	14	12	1	3	1	2	12	2	40	3		8
18071_E1_SW_S12_59_Prob	1		1	1		1	1	1	1	1	1	1				1	1	1	1	1		1	1	1	1	1	1	1	1	1	1	1	1	1		1
18071_E1_SW_S12_59_PSMs	0		3	1		28	14	2	2	12	11	2				27	0	11	1	9		29	65	4	8	6	0	1	0	0	6	0	23	4		7
18071_E1_SW_S12_59_Top6pep/Top6fra ,Freq>0.5	34.4765		528.004	76.8006		1051.22	4816.49	140.908	182.132	3021.72	229.347	141.11				548.668	201.035	311.383	207.628	0		4154.57	18488.6	351.145	2740.83	567.504	35.4249	1362.81	50.4635	73.7438	1351.41	109.729	12493	409.218		489.639
18071_E1_SW_S2_6_MS1_iBAQ		0.840338	8.63901	3.25371		599.216	247.753	6.01218	14.3336	218.088	47.8503	6.78088	0.479779			579.523	11.0756	667.715	5.20242	44.0492		432.678	1814.62	7.56862	67.4664	17.5812		51.7325	9.7237	3.91526	44.6346	4.16799	756.419	7.12166		130.088
18071_E1_SW_S2_6_Peptides		1	3	1		39	26	3	4	24	20	4	1			38	2	21	4	17		45	53	6	14	14		3	1	3	13	1	42	2		10
18071_E1_SW_S2_6_Prob		1	1	1		1	1	1	1	1	1	1	1			1	1	1	1	1		1	1	1	1	1		1	1	1	1	1	1	1		1
18071_E1_SW_S2_6_PSMs		0	3	1		37	18	3	3	19	15	1	1			36	1	16	2	12		36	64	5	12	5		3	1	1	7	1	36	2		6
18071_E1_SW_S2_6_Top6pep/Top6fra ,Freq>0.5		39.3488	450.648	190.544		1046.85	8723.54	300.356	669.972	2975.34	377.848	222.691	9.77383			86.2879	148.865	510.616	174.465	0		3830.12	21543.9	452.305	2673.92	558.674		838.05	38.2787	118.447	774.723	151.781	12732.4	327.851		2031.65
18071_E1_SW_S2_7_MS1_iBAQ	0.369881	0.619455	7.98466	1.64056		907.057	246.346	7.44352	13.331	238.986	69.2472	4.44803				899.087	12.0607	378.332	6.7313	54.4739		274.631	1590.73	12.3454	58.5039	15.4233		51.2538	37.6684	3.37069	87.5423	5.04603	897.378	3.30087		124.502
18071_E1_SW_S2_7_Peptides	1	1	3	1		40	26	4	5	25	19	2				40	3	22	3	15		44	52	6	13	12		3	2	3	19	1	41	2		10
18071_E1_SW_S2_7_Prob	1	1	1	1		1	1	1	1	1	1	1				1	1	1	1	1		1	1	1	1	1		1	1	1	1	1	1	1		1
18071_E1_SW_S2_7_PSMs	0	0	2	1		35	19	3	4	17	10	2				34	0	16	0	8		34	59	5	8	6		2	0	0	12	0	31	3		7
18071_E1_SW_S2_7_Top6pep/Top6fra ,Freq>0.5	16.0087	36.5593	463.211	89.7828		1174.09	8636.99	381.678	651.823	3619.01	416.89	179.08				843.559	178.11	418.922	476.48	0		3927.61	21877.1	694.477	2345.13	543.385		830.955	213.081	110.041	1426.76	127.2	10359.4	353.359		1816.73
18071_E1_SW_S2_8_MS1_iBAQ	1.04091		9.22509	1.06763		780.065	215.637	6.59856	12.95	231.91	44.585	6.0872				763.718	14.8867	684.747	7.18089	42.8583		425.597	2060.29	11.6524	74.894	18.1881	0	55.6071	16.1682	2.45063	72.5012	5.60118	929.332	7.60561		108.245
18071_E1_SW_S2_8_Peptides	1		3	1		38	22	3	4	24	16	2				38	3	22	3	14		42	49	7	14	13	1	3	1	2	17	2	39	1		9
18071_E1_SW_S2_8_Prob	1		1	1		1	1	1	1	1	1	1				1	1	1	1	1		1	1	1	1	1	1	1	1	1	1	1	1	1		1
18071_E1_SW_S2_8_PSMs	0		3	1		24	14	1	2	18	10	1				23	3	11	0	9		24	55	3	7	7	0	1	1	1	8	0	27	2		6
18071_E1_SW_S2_8_Top6pep/Top6fra ,Freq>0.5	36.4084		494.008	0		1163.62	7824.81	292.143	666.191	3553.37	327.176	266.074				628.281	201.014	613.473	427.127	0		3329.26	17578.8	663.984	3194.5	478.911	31.9428	902.515	77.1996	121.54	1244.52	179.119	12503.3	303.562		1446.94
18071_E1_SW_S2_9_MS1_iBAQ	0.598433	0.616293	10.3261			802.174	210.339	5.83964	11.6659	233.589	57.9416	4.78924				783.312	13.5873	519.611	9.42422	44.1842		337.343	1832.57	10.1784	68.207	20.7975		69.4625	18.0054	4.06585	268.59	5.51408	796.178	11.1052		111.227
18071_E1_SW_S2_9_Peptides	1	1	3			42	27	4	4	25	20	2				40	2	22	4	16		47	55	7	17	17		3	1	3	15	2	45	3		8
18071_E1_SW_S2_9_Prob	1	1	1			1	1	1	1	1	1	1				1	1	1	1	1		1	1	1	1	1		1	1	1	1	1	1	1		1
18071_E1_SW_S2_9_PSMs	0	0	0			30	14	3	3	14	9	1				29	0	10	0	7		28	66	1	6	3		1	1	0	6	0	27	0		7
18071_E1_SW_S2_9_Top6pep/Top6fra ,Freq>0.5	14.5556	25.8524	559.71			1176.64	7279.34	279.395	527.82	3323.57	390.617	204.912				629.401	190.271	656.501	465.762	0		4069.08	22346.3	560.161	2456	527.636		1176.37	65.1598	91.0665	1362.18	188.924	11921	512.829		1646.76
18071_E1_SW_S3_11_MS1_iBAQ	1.57703		6.55514			767.618	183.958	3.96738	10.5208	202.195	33.6703	3.8655				756.028	2.42316	436.241	6.87178	32.4027		276.845	1477.54	7.708	42.3235	5.57875		39.0486	15.7245	4.43513	63.2549	4.59266	766.827	4.76623		94.9738
18071_E1_SW_S3_11_Peptides	2		3			36	22	3	3	22	12	3				36	1	18	3	10		39	51	6	11	6		3	1	4	14	2	37	3		8
18071_E1_SW_S3_11_Prob	1		1			1	1	1	1	1	1	1				1	1	1	1	1		1	1	1	1	1		1	1	1	1	1	1	1		1
18071_E1_SW_S3_11_PSMs	0		3			33	15	1	2	15	6	3				34	1	13	1	5		24	60	4	7	2		2	1	2	8	1	30	2		7
18071_E1_SW_S3_11_Top6pep/Top6fra ,Freq>0.5	56.2575		351.337			725.851	7002.68	206.708	588.888	2578.35	269.156	111.154				140.46	44.5873	461.404	393.464	0		3520.91	21299	412.692	1946.18	183.819		731.028	59.1205	118.387	1003.7	215.025	10533.1	238.332		1541.25
18071_E1_SW_S3_12_MS1_iBAQ	0.577066		5.35763			812.437	193.493	5.16963	13.7766	152.026	37.2637	2.47702				811.494	6.15194	389.499	5.94505	35.6029		239.519	1515.52	5.31412	34.79	9.66765		58.5341	17.4217	3.34782	35.4687		812.453	6.62773		91.5449
18071_E1_SW_S3_12_Peptides	1		3			37	22	3	4	15	14	1				36	2	14	3	11		33	49	4	9	11		1	1	2	9		33	3		8
18071_E1_SW_S3_12_Prob	1		1			1	1	1	1	1	1	1				1	1	1	1	1		1	1	1	1	1		1	1	1	1		1	1		1
18071_E1_SW_S3_12_PSMs	0		2			28	14	3	4	13	9	1				26	0	10	1	7		20	56	3	7	3		1	1	0	7		21	1		7
18071_E1_SW_S3_12_Top6pep/Top6fra ,Freq>0.5	20.6558		326.211			672.267	7320.8	251.204	634.655	1539.87	259.571	121.223				634.11	105.054	344.415	303.144	0		4152.68	21869.8	349.263	1719.94	314.855		1092.68	73.7502	117.178	810.088		9637.1	259.129		1192.76
18071_E1_SW_S3_13_MS1_iBAQ		0.644265	10.0451	3.55004		805.903	185.494	5.43888	16.204	171.12	53.268	5.27018				799.059	9.42303	625.427	6.94712	49.9005		410.343	1671.38	9.40775	53.3224	9.63007		47.9959	16.2518	4.76247	26.7043	2.05634	773.84	3.27332		97.2623
18071_E1_SW_S3_13_Peptides		1	3	2		40	23	4	5	18	17	2				39	3	19	4	13		39	48	7	13	9		2	2	3	9	1	39	3		8
18071_E1_SW_S3_13_Prob		1	1	1		1	1	1	1	1	1	1				1	1	1	1	1		1	1	1	1	1		1	1	1	1	1	1	1		1
18071_E1_SW_S3_13_PSMs		1	2	0		39	15	4	3	16	10	0				38	1	15	1	8		29	55	5	9	4		2	1	2	3	0	25	2		7
18071_E1_SW_S3_13_Top6pep/Top6fra ,Freq>0.5		19.4522	543.71	282.555		723.512	6524.65	242.416	809.12	1748.56	314.416	265.486				403.133	105.926	468.875	383.275	0		3572.32	15460.6	554.229	2411.4	291.743		870.622	96.6749	131.054	568.916	85.4127	9725.72	247.826		1343.84
18071_E1_SW_S3_14_MS1_iBAQ			7.88653	2.22395		811.407	200.691	8.00494	8.84684	164.214	37.7414	7.05832				807.956	7.65484	439.484	6.36669	35.687		282.001	1516.59	8.95576	53.849	11.2946		55.601	13.0189	3.95038	67.4793	1.92579	741.447	6.4672		131.957
18071_E1_SW_S3_14_Peptides			3	1		39	24	3	3	17	17	5				38	3	18	3	15		39	48	4	14	10		3	1	2	14	1	35	2		9
18071_E1_SW_S3_14_Prob			1	1		1	1	1	1	1	1	1				1	1	1	1	1		1	1	1	1	1		1	1	1	1	1	1	1		1
18071_E1_SW_S3_14_PSMs			2	0		33	17	1	3	10	9	1				32	0	10	0	8		25	54	3	5	2		2	1	0	6	0	25	1		6
18071_E1_SW_S3_14_Top6pep/Top6fra ,Freq>0.5			398.159	101.71		876.549	6888.96	334.978	424.66	2453.64	281.513	215.212				684.313	91.1208	333.49	409.944	0		3262.49	17591.3	552.205	2466.4	314.165		943.311	59.7575	102.564	988.267	81.603	12559.9	287.953		1921.13
18071_E1_SW_S4_16_MS1_iBAQ	0.921049		9.01839	2.37765		685.212	141.281	6.57621	24.6786	143.634	36.4589	4.42306		1.88975		664.602	10.5083	386.751	4.2844	36.6393		260.51	1292	5.32301	59.3886	16.2598		74.1961	14.7118		30.8146	3.5806	849.18	11.6658		65.341
18071_E1_SW_S4_16_Peptides	1		3	1		33	20	3	3	18	13	2		1		33	2	16	3	12		36	47	4	14	11		2	1		8	2	33	3		9
18071_E1_SW_S4_16_Prob	1		1	1		1	1	1	1	1	1	1		1		1	1	1	1	1		1	1	1	1	1		1	1		1	1	1	1		1
18071_E1_SW_S4_16_PSMs	0		2	0		29	15	2	2	12	8	2		1		29	1	11	0	7		22	58	4	7	6		1	1		4	0	28	2		6
18071_E1_SW_S4_16_Top6pep/Top6fra ,Freq>0.5	35.0916		478.422	340.215		1003.99	5896.8	291.665	676.193	2675.69	154.099	198.628		0		93.9889	171.201	360.538	272.196	0		3080.12	11357.5	352.93	2650.6	484.045		1331.33	48.4409		610.297	86.7405	12497.3	530.131		1183.18
18071_E1_SW_S4_17_MS1_iBAQ	2.26658		8.30138			682.948	124.063	7.63808	11.4507	134.996	31.8624	2.83635				669.946	11.7843	368.752	0.746117	32.416		267.122	1350.55	5.0009	60.5094	17.8379	3.10138	67.9464	11.7495	2.44504	51.2877	6.44788	550.505	9.01476		83.1156
18071_E1_SW_S4_17_Peptides	2		3			37	20	4	3	15	10	2				37	2	17	1	10		37	49	5	12	12	1	2	1	2	11	2	35	3		10
18071_E1_SW_S4_17_Prob	1		1			1	1	1	1	1	1	1				1	1	1	1	1		1	1	1	1	1	1	1	1	1	1	1	1	1		1
18071_E1_SW_S4_17_PSMs	0		3			37	16	4	3	15	9	2				36	2	12	0	9		33	67	3	11	7	0	2	1	2	8	0	30	4		8
18071_E1_SW_S4_17_Top6pep/Top6fra ,Freq>0.5	87.3005		444.661			1058.13	5030.8	353.25	594.24	1306.67	168.471	122.833				643.819	188.545	168.99	120.945	0		3450.32	17868	341.972	2890.71	481.188	29.8387	1079.87	56.2528	79.9835	1186.5	222.415	10066.2	393.592		1455.26
18071_E1_SW_S4_18_MS1_iBAQ	1.37369		9.20632	5.28592		819.487	133.065	6.50131	17.2767	161.273	43.9805	3.32741				805.58	11.3631	396.611	3.71526	41.1949		306.674	1054.64	3.37488	78.9322	15.4513		50.0313	13.0333	3.9768	72.5639	4.41986	912.025	9.66419		91.1702
18071_E1_SW_S4_18_Peptides	3		3	1		37	21	5	4	16	15	2				37	2	15	3	12		39	49	4	15	10		2	1	3	13	2	35	2		11
18071_E1_SW_S4_18_Prob	1		1	1		1	1	1	1	1	1	1				1	1	1	1	1		1	1	1	1	1		1	1	1	1	1	1	1		1
18071_E1_SW_S4_18_PSMs	0		2	0		22	12	2	4	11	6	2				22	0	7	1	5		23	52	2	8	2		2	1	1	7	0	23	2		6
18071_E1_SW_S4_18_Top6pep/Top6fra ,Freq>0.5	114.006		469.509	248.307		822.732	4903.56	291.536	841.145	2562.47	126.47	152.814				110.362	164.142	326.131	212.839	0		4750.77	14725.5	212.117	3714.65	418.978		865.786	57.5864	146.408	1060.5	145.971	12900.9	409.449		1474.14
18071_E1_SW_S4_19_MS1_iBAQ			8.36441	1.97313		809.884	128.219	7.95827	18.6923	134.357	38.0509	6.21032	0.244363			798.301	14.6987	378.706	2.36989	35.4072		247.248	1323.83	6.49594	67.349	15.5847		67.1612	13.4671	3.35138	61.9764	5.32351	870.889	10.1087		93.6874
18071_E1_SW_S4_19_Peptides			3	1		37	20	4	4	17	14	2	1			36	2	18	1	10		35	48	5	14	10		2	1	3	12	2	38	3		10
18071_E1_SW_S4_19_Prob			1	1		1	1	1	1	1	1	1	1			1	1	1	1	1		1	1	1	1	1		1	1	1	1	1	1	1		1
18071_E1_SW_S4_19_PSMs			2	1		26	14	2	3	11	9	0	1			24	1	8	0	7		26	59	3	6	4		0	1	0	8	0	27	2		6
18071_E1_SW_S4_19_Top6pep/Top6fra ,Freq>0.5			471.912	71.6241		986.509	5516.07	428.89	755.532	1511.27	276.412	295.271	0			641.089	211.06	391.914	137.17	0		3235.48	18692.1	433.529	3022.67	563.507		1138.95	56.4294	99.2582	792.251	142.964	10736.9	415.15		1396.21
18071_E1_SW_S5_21_MS1_iBAQ	0.874826		8.71415	2.3768		601.26	84.3849	4.51881	12.9283	124.728	17.9295	3.79171				591.459	5.21107	304.615	1.88234	17.9967		238.966	1179.87	8.09164	38.5847	13.8419	2.44197	51.5439	4.67834	3.47658	45.6831	2.52384	538.709	3.62064		72.7253
18071_E1_SW_S5_21_Peptides	2		3	1		35	20	3	6	14	8	2				34	2	19	1	7		39	49	6	12	12	1	3	1	3	14	1	36	3		9
18071_E1_SW_S5_21_Prob	1		1	1		1	1	1	1	1	1	1				1	1	1	1	1		1	1	1	1	1	1	1	1	1	1	1	1	1		1
18071_E1_SW_S5_21_PSMs	0		2	0		30	15	0	4	10	4	1				29	0	12	1	3		23	51	4	8	7	1	1	0	1	7	0	22	3		6
18071_E1_SW_S5_21_Top6pep/Top6fra ,Freq>0.5	36.1089		456.408	109.646		828.377	3227.66	200.068	332.089	1150.89	63.1222	154.294				496.571	100.026	247.577	118.311	0		3826.84	19051	439.39	1975.28	363.822	19.1228	933.177	20.6435	99.4725	1053.72	67.6301	9769.31	256.251		1136.61
18071_E1_SW_S5_22_MS1_iBAQ	0.791209		8.13971			430.572	99.0911	2.24441	14.6923	133.764	16.4863	2.35686				419.964	3.60893	198.31	4.08473	16.5773		160.807	1194.16	7.78974	44.4621	11.0708		57.4227	13.7948	2.97564	50.7246	4.37349	494.917	5.93498		65.4608
18071_E1_SW_S5_22_Peptides	1		3			35	22	2	4	19	10	1				35	1	16	3	8		37	47	6	12	12		3	2	3	12	1	33	3		9
18071_E1_SW_S5_22_Prob	1		1			1	1	1	1	1	1	1				1	1	1	1	1		1	1	1	1	1		1	1	1	1	1	1	1		1
18071_E1_SW_S5_22_PSMs	0		3			28	15	2	2	11	2	1				27	0	7	1	2		23	48	5	8	3		2	1	1	7	0	22	1		6
18071_E1_SW_S5_22_Top6pep/Top6fra ,Freq>0.5	49.6535		447.554			1014.6	3775.4	103.815	680.91	2021.67	69.7244	110.78				406.742	66.3682	81.148	213.364	0		2396.89	17895.7	446.134	2369.8	419.98		1018.01	96.8437	93.7475	1173.94	178.517	7461.13	291.798		991.57
18071_E1_SW_S5_23_MS1_iBAQ	0.916477		8.31057			549.337	81.4853	1.11826	17.5181	106.886	12.1478	2.36252				537.46	8.63292	213.178	3.83214	11.9492		177.938	1135.19	9.23508	36.2011	16.8597	2.76658	58.2197	7.91763	3.44013	54.509	5.57939	416.457	5.98771		50.616
18071_E1_SW_S5_23_Peptides	2		3			35	21	1	6	17	8	1				35	2	16	2	7		37	47	7	12	16	1	3	1	3	14	2	34	3		9
18071_E1_SW_S5_23_Prob	1		1			1	1	1	1	1	1	1				1	1	1	1	1		1	1	1	1	1	1	1	1	1	1	1	1	1		1
18071_E1_SW_S5_23_PSMs	0		2			24	12	0	4	10	3	1				24	0	8	1	2		22	48	4	4	4	0	1	1	0	9	1	20	2		7
18071_E1_SW_S5_23_Top6pep/Top6fra ,Freq>0.5	36.1626		450.232			929.434	3112.05	49.0281	726.22	1028.29	58.7281	93.2763				530.595	135.465	340.105	241.248	0		3239.65	15985.9	605.847	1887.54	472.751	21.0544	1023.71	32.8439	104.024	1112.23	135.158	6145.38	288.455		712.793
18071_E1_SW_S5_24_MS1_iBAQ	0.601149		8.4537			604.922	70.8195	5.26946	14.6524	119.266	19.0127	2.59282				596.982	3.30019	305.429	3.48643	16.8435		221.865	1289.33	7.32582	43.6426	15.657		38.236	19.1006	4.21066	56.2639	7.76831	653.488	6.15622	0.373634	56.9492
18071_E1_SW_S5_24_Peptides	1		3			36	20	4	4	19	13	1				36	1	15	3	10		39	49	6	13	14		3	2	3	15	3	35	3	1	8
18071_E1_SW_S5_24_Prob	1		1			1	1	1	1	1	1	1				1	1	1	1	1		1	1	1	1	1		1	1	1	1	1	1	1	0.9998	1
18071_E1_SW_S5_24_PSMs	0		2			30	14	1	4	14	7	1				29	0	12	2	6		29	46	5	9	6		2	2	1	9	1	22	3	1	6
18071_E1_SW_S5_24_Top6pep/Top6fra ,Freq>0.5	15.5421		420.26			830.14	2922.4	241.561	692.292	1334.55	74.2307	110.281				400.387	54.7006	235.638	235.106	0		2905.72	15090.9	445.544	2306.62	413.55		683.772	119.899	121.82	1067.82	227.764	9830.52	317.76	0	1040.19
18071_E1_SW_S6B_72_MS1_iBAQ	0.336382		6.04219			382.08	49.6928	3.07528	5.45594	113.606	15.3253	1.91987				376.159	5.8247	310.532	2.04436	14.1742		201.146	864.007	4.74479	29.2676	6.81838	1.92668	20.0937	3.52487	1.57093	23.6329	2.11839	426.019	4.24496		40.969
18071_E1_SW_S6B_72_Peptides	1		3			37	16	3	2	15	9	2				37	2	14	1	7		28	46	5	10	8	1	1	1	2	10	1	34	3		8
18071_E1_SW_S6B_72_Prob	1		1			1	1	1	1	1	1	1				1	1	1	1	1		1	1	1	1	1	1	1	1	1	1	1	1	1		1
18071_E1_SW_S6B_72_PSMs	0		3			35	9	3	1	11	4	1				34	0	10	0	4		24	62	5	7	2	0	1	0	1	5	0	26	1		7
18071_E1_SW_S6B_72_Top6pep/Top6fra ,Freq>0.5	21.8722		335.757			692.208	2183.19	140.305	48.8381	2093.07	35.9031	73.2579				409.188	82.0204	70.0833	123.686	0		2436.45	11836.8	299.545	1578.25	158.1	13.2341	377.212	18.4274	54.2285	388.544	60.1377	7903.99	228.297		907.588
18071_E1_SW_S6B_73_MS1_iBAQ			5.60509			440.541	56.6721	1.92777	5.34879	106.833	13.95	2.46786				431.934	2.35268	286.919	2.19461	13.6318		191.76	906.223	5.48409	25.3003	6.99869	2.21841	29.5256	4.46911	3.0707	24.6483	2.77562	477.333	5.05985		43.0297
18071_E1_SW_S6B_73_Peptides			3			37	17	1	2	16	9	1				37	1	15	2	7		30	43	6	9	7	1	2	1	2	9	1	33	3		8
18071_E1_SW_S6B_73_Prob			1			1	1	1	1	1	1	1				1	1	1	1	1		1	1	1	1	1	1	1	1	1	1	1	1	1		1
18071_E1_SW_S6B_73_PSMs			3			35	7	1	2	11	4	1				34	0	10	1	3		20	52	3	8	1	0	1	0	0	7	0	25	2		6
18071_E1_SW_S6B_73_Top6pep/Top6fra ,Freq>0.5			304.004			776.905	2376	83.8787	278.987	1609.18	64.1935	107.917				427.665	35.6895	45.089	163.818	0		2298.68	12419	353.822	1368.38	221.56	15.8354	482.222	15.7343	19.3701	388.044	70.2635	6736.3	256.418		875.791
18071_E1_SW_S6B_74_MS1_iBAQ	1.16935		6.67473			412.805	52.9542	2.69528	4.73623	84.811	16.7711	1.1578		0.696829		405.16	4.8614	253.289	2.15062	17.2648		177.934	963.743	4.09029	30.5713	11.0758		21.9224	2.9445	1.48513	32.2988	2.57049	463.072	3.99232		66.8554
18071_E1_SW_S6B_74_Peptides	3		3			40	19	3	2	18	13	1		1		39	2	14	2	11		31	48	6	12	13		3	1	2	13	2	34	3		8
18071_E1_SW_S6B_74_Prob	1		1			1	1	1	1	1	1	1		1		1	1	1	1	1		1	1	1	1	1		1	1	1	1	1	1	1		1
18071_E1_SW_S6B_74_PSMs	0		3			39	12	2	2	11	5	1		0		37	0	9	1	4		20	55	3	4	2		2	0	1	5	0	24	2		9
18071_E1_SW_S6B_74_Top6pep/Top6fra ,Freq>0.5	52.2886		374.896			786.755	2059.55	129.445	284.716	651.92	57.7281	58.9236		20.6584		469.314	72.891	52.1691	134.333	0		2533.96	11692.4	249.939	1701.78	240.451		400.222	13.8766	49.0575	650.964	65.4724	7439.64	195.081		1157.97
18071_E1_SW_S6B_75_MS1_iBAQ	0.580272		6.40172			465.038	54.7057	2.41676	4.16899	84.8523	12.5223	1.00796				453.663	6.81378	229.197	1.74528	11.227		161.064	1174.87	4.3521	26.9378	8.18068	1.32981	19.3516	9.71512	1.66026	25.9083	1.93149	479.175	5.01073		61.5025
18071_E1_SW_S6B_75_Peptides	2		3			38	19	3	3	18	10	1				36	2	16	1	8		31	49	6	12	9	1	3	2	2	12	1	33	3		10
18071_E1_SW_S6B_75_Prob	1		1			1	1	1	1	1	1	1				1	1	1	1	1		1	1	1	1	1	1	1	1	1	1	1	1	1		1
18071_E1_SW_S6B_75_PSMs	0		2			34	8	3	2	9	6	1				32	0	9	0	4		20	52	4	4	2	0	1	0	1	6	0	24	2		7
18071_E1_SW_S6B_75_Top6pep/Top6fra ,Freq>0.5	35.1792		343.255			792.527	1964.56	103.591	227.662	835.499	34.0458	48.8329				356.504	102.392	101.393	111.796	0		2247.36	13849.7	271.309	1636.62	223.439	12.2364	341.876	58.8817	55.4014	293.184	69.4478	8026.99	266.771		1177.53
18071_E1_SW_S7_31_MS1_iBAQ	0.545806		6.4218			484.037	101.166	5.72255	9.94953	94.7656	27.7123	2.91706			0.353074	483.635	13.9628	243.23	4.51577	26.8735		201.909	1429.86	3.68983	41.5629	13.8303	1.82713	48.7479	19.3912	4.45785	31.8086	4.93003	494.472	3.16019		72.7454
18071_E1_SW_S7_31_Peptides	1		3			36	22	5	3	20	13	3			1	36	3	17	3	11		41	50	3	15	10	1	3	2	4	10	2	37	3		9
18071_E1_SW_S7_31_Prob	1		1			1	1	1	1	1	1	1			0.9997	1	1	1	1	1		1	1	1	1	1	1	1	1	1	1	1	1	1		1
18071_E1_SW_S7_31_PSMs	0		2			36	13	3	2	14	9	2			1	34	1	14	1	7		34	57	3	9	4	0	3	1	1	4	0	30	3		8
18071_E1_SW_S7_31_Top6pep/Top6fra ,Freq>0.5	29.0772		336.303			694.203	4213.08	231.562	521.617	960.497	42.5254	116.617			47.1904	3.89335	170.107	183.377	155.92	0		3662.32	16647.6	251.132	2008.12	353.031	16.4883	874.67	112.913	124.999	646.172	168.265	10997.1	281.793		1332.06
18071_E1_SW_S7_32_MS1_iBAQ			5.75549			598.293	79.4222	5.05373	20.8267	127.26	26.797	2.07246	0.063545			592.784	9.8515	289.013	3.62087	24.1062		232.201	1319.74	7.0874	49.3284	12.9883	1.96689	74.6886	9.26865	6.07746	37.5513	3.21559	690.142	6.0316		69.1565
18071_E1_SW_S7_32_Peptides			3			34	19	3	4	16	15	2	1			34	2	14	2	11		37	48	6	15	12	1	3	1	4	11	1	35	3		10
18071_E1_SW_S7_32_Prob			1			1	1	1	1	1	1	1	1			1	1	1	1	1		1	1	1	1	1	1	1	1	1	1	1	1	1		1
18071_E1_SW_S7_32_PSMs			3			35	11	2	2	10	9	2	1			34	0	8	0	8		26	58	5	8	5	0	0	1	1	6	0	27	1		6
18071_E1_SW_S7_32_Top6pep/Top6fra ,Freq>0.5			312.198			742.653	4657.29	240.529	741.502	1759.88	107.047	96.7841	1.52828			521.708	146.474	137.878	228.5	0		3444.12	15154.7	410.817	2477.88	357.566	16.6203	1530.39	39.5625	192.524	416.161	129.757	10863	293.013		1201.4
18071_E1_SW_S7_33_MS1_iBAQ			6.17075	5.9153		568.126	92.075	1.039	9.19429	124.79	26.7524	4.647				575.807	6.44013	378.16	2.71982	26.2412		261.144	979.318	4.52386	51.0842	11.2983		54.0778	13.0637	5.19101	44.905	3.14754	633.553	7.20972		85.0531
18071_E1_SW_S7_33_Peptides			3	1		32	17	1	2	15	13	2				33	1	15	2	11		35	47	4	13	8		3	1	4	11	1	30	3		9
18071_E1_SW_S7_33_Prob			1	1		1	1	1	1	1	1	1				1	1	1	1	1		1	1	1	1	1		1	1	1	1	1	1	1		1
18071_E1_SW_S7_33_PSMs			2	0		27	12	1	2	11	9	0				27	0	7	0	7		24	56	3	5	4		2	1	2	6	1	23	0		6
18071_E1_SW_S7_33_Top6pep/Top6fra ,Freq>0.5			333.514	353.126		0	4013.64	43.3404	456.869	2402.35	51.2463	238.6				546.218	125.05	27.4851	204.591	0		3312.87	16711.2	278.054	2486.47	310.45		955.164	60.1603	192.271	648.975	101.858	10062.6	354.773		1457.85
18071_E1_SW_S7_34_MS1_iBAQ	1.55279		7.70819	3.78375		529.383	98.2666	3.58663	13.4135	86.0409	28.9956	2.67387				515.139	8.26956	371.092	3.89403	27.3226		272.034	1133.96	5.65646	48.2409	9.62962	2.831	54.0578	20.2208	4.63627	33.6477	3.12226	642.377	6.15411		46.8525
18071_E1_SW_S7_34_Peptides	3		3	1		37	19	3	3	15	15	2				36	2	16	2	11		35	47	5	15	10	1	3	2	4	10	1	34	3		7
18071_E1_SW_S7_34_Prob	1		1	1		1	1	1	1	1	1	1				1	1	1	1	1		1	1	1	1	1	1	1	1	1	1	1	1	1		1
18071_E1_SW_S7_34_PSMs	0		3	1		32	12	2	3	10	10	1				30	1	10	0	8		25	63	3	11	5	0	1	1	3	7	1	28	2		7
18071_E1_SW_S7_34_Top6pep/Top6fra ,Freq>0.5	68.5295		400.128	293.796		796.135	4294.58	176.821	676.157	612.046	95.1426	114.209				0	115.135	98.7223	268.865	0		3605	16170.1	374.256	2320.25	349.167	14.3818	982.194	121.905	166.94	762.205	93.2658	11577.7	310.887		823.628
18071_E1_SW_S8_36_MS1_iBAQ	0.992964	0.312052	8.97354			675.889	110.244	5.11548	19.6602	96.2266	35.3037	4.60936				667.847	12.4557	373.162	4.20819	33.8432		261.779	1169.28	5.88405	42.0559	20.0629		73.8626	5.24242	2.12624	32.248	3.12442	834.314	6.8203		26.6111
18071_E1_SW_S8_36_Peptides	2	1	3			37	19	3	5	14	14	2				37	2	16	2	11		36	46	5	15	11		3	1	2	10	2	36	3		5
18071_E1_SW_S8_36_Prob	1	1	1			1	1	1	1	1	1	1				1	1	1	1	1		1	1	1	1	1		1	1	1	1	1	1	1		1
18071_E1_SW_S8_36_PSMs	0	0	2			30	11	3	4	7	11	2				28	2	9	0	9		27	56	4	9	6		0	0	0	5	0	24	2		1
18071_E1_SW_S8_36_Top6pep/Top6fra ,Freq>0.5	45.5695	10.8445	461.584			923.666	4429.39	214.376	590.173	951.077	105.001	199.794				622.106	176.235	223.783	246.1	0		3842.94	15368.1	339.226	2181.78	569.499		1221.49	20.672	106.92	480.075	112.39	11432.1	322.926		99.0046
18071_E1_SW_S8_37_MS1_iBAQ	1.66095	0.388178	10.3355			723.217	158.01	5.06483	10.3461	162.304	37.1272	2.71782				699.888	12.4817	420.999	3.89249	35.221		317.149	1775.91	8.9317	41.0967	21.9228	1.99717	57.9071	21.6485	4.80872	44.6339	2.88332	804.54	4.10781		83.4647
18071_E1_SW_S8_37_Peptides	3	1	3			39	22	3	3	19	15	1				38	2	17	2	12		37	51	7	15	14	1	3	2	4	12	2	37	3		8
18071_E1_SW_S8_37_Prob	1	1	1			1	1	1	1	1	1	1				1	1	1	1	1		1	1	1	1	1	1	1	1	1	1	1	1	1		1
18071_E1_SW_S8_37_PSMs	0	0	3			37	15	2	3	14	12	1				35	0	9	0	9		28	55	5	8	5	0	1	0	1	7	0	29	3		6
18071_E1_SW_S8_37_Top6pep/Top6fra ,Freq>0.5	93.5576	18.6787	495.386			1247.04	6767.53	252.912	452.554	2234.2	130.378	110.968				459.583	186.734	267.71	248.422	0		4205.82	16013.5	498.46	1838.69	594.113	17.2446	975.567	128.042	155.881	1102.26	113.804	11720.3	370.089		1491.22
18071_E1_SW_S8_38_MS1_iBAQ	1.38214		9.81337	5.50977		699.379	131.081	3.35445	20.9827	102.943	43.0039	2.81011				684.676	13.3922	433.172	2.94548	42.9136		284.053	1074.58	4.88074	38.6735	20.8737		56.6239	37.953	4.97252	50.9823	2.21577	898.879	4.44501		59.2439
18071_E1_SW_S8_38_Peptides	2		3	1		36	19	2	5	16	18	1				36	2	17	2	15		39	49	4	13	12		2	2	4	11	1	36	3		9
18071_E1_SW_S8_38_Prob	1		1	1		1	1	1	1	1	1	1				1	1	1	1	1		1	1	1	1	1		1	1	1	1	1	1	1		1
18071_E1_SW_S8_38_PSMs	0		1	1		30	13	2	2	12	11	1				28	1	7	1	10		26	62	2	10	3		0	1	2	5	0	28	3		6
18071_E1_SW_S8_38_Top6pep/Top6fra ,Freq>0.5	83.7027		550.504	302.793		1081.34	5134.8	178.684	445.307	1051.35	110.499	119.966				469.215	200.286	248.303	139.227	0		3152.16	10736.9	311.725	1983.49	632.303		937.766	240.743	162.513	1117.84	59.0495	13488.2	346.045		881.374
18071_E1_SW_S8_39_MS1_iBAQ	2.27752		8.43371	5.84555		574.879	104.568	6.20937	9.60953	106.994	34.9123	4.75278				566.311	13.7372	414.986	4.19633	32.7598		318.36	1397.68	5.08204	40.7786	18.6973	3.28698	70.8112	14.7331	5.87546	31.7784	0.465866	819.829	9.98468		57.6913
18071_E1_SW_S8_39_Peptides	3		3	1		39	17	4	2	17	16	2				38	3	17	4	11		38	51	6	15	11	1	3	2	4	12	1	36	3		9
18071_E1_SW_S8_39_Prob	1		1	1		1	1	1	1	1	1	1				1	1	1	1	1		1	1	1	1	1	1	1	1	1	1	1	1	1		1
18071_E1_SW_S8_39_PSMs	0		3	1		24	10	3	2	9	11	2				23	0	6	1	9		23	54	4	6	6	0	0	0	1	6	0	23	2		6
18071_E1_SW_S8_39_Top6pep/Top6fra ,Freq>0.5	79.6588		452.957	340.947		997.393	3909.73	230.786	477.34	914.021	114.322	205.464				712.443	171.832	134.399	283.137	0		3886.01	12712.6	348.362	2031.84	564.862	25.8496	1199.05	83.7376	186.094	469.504	13.8634	12564.7	442.194		966.256
18071_E1_SW_S9_41_MS1_iBAQ	0.526837		7.66019	7.79228		766.255	183.804	6.4006	47.5629	127.294	44.7794	7.32125				750.608	14.8453	492.196	5.96666	45.1157		387.137	1616.41	6.37659	71.3457	20.0536		88.944	33.0553	3.46314	40.8988	4.44183	1025.47	4.36621		105.987
18071_E1_SW_S9_41_Peptides	2		3	2		37	22	4	6	17	15	2				37	3	18	4	13		40	53	6	14	14		3	2	3	12	2	40	3		11
18071_E1_SW_S9_41_Prob	1		1	1		1	1	1	1	1	1	1				1	1	1	1	1		1	1	1	1	1		1	1	1	1	1	1	1		1
18071_E1_SW_S9_41_PSMs	0		3	0		23	15	3	6	12	8	0				23	3	11	1	8		31	60	4	9	4		2	2	2	6	1	25	3		7
18071_E1_SW_S9_41_Top6pep/Top6fra ,Freq>0.5	39.1213		406.183	407.979		912.382	7765.68	351.681	743.099	1643.84	215.332	410.869				52.5999	214.212	275.912	336.476	0		5089.51	18609.1	366.494	3200.24	559.15		1333.09	177.254	121.069	1269.92	131.335	13722.8	348.989		1565.64
18071_E1_SW_S9_42_MS1_iBAQ	1.68929	0.457861	8.07542	2.72722		845.766	174.817	9.71394	15.5424	145.355	55.9138	5.37084				837.547	15.567	362.811	5.71604	55.4039		294.131	1419.86	7.23718	92.0918	22.1711	3.79636	77.2371	31.8469	4.00122	61.3201	4.5045	1007.88	8.48312		99.7342
18071_E1_SW_S9_42_Peptides	2	1	3	1		38	26	4	5	18	18	3				38	3	18	3	15		41	50	6	15	15	1	3	2	4	15	2	40	3		11
18071_E1_SW_S9_42_Prob	1	1	1	1		1	1	1	1	1	1	1				1	1	1	1	1		1	1	1	1	1	1	1	1	1	1	1	1	1		1
18071_E1_SW_S9_42_PSMs	0	0	2	0		27	16	2	2	9	12	1				26	1	8	1	9		32	58	3	9	4	0	0	1	0	6	0	25	4		7
18071_E1_SW_S9_42_Top6pep/Top6fra ,Freq>0.5	66.681	18.832	418.092	227.219		1010.24	6986.51	429.49	549.788	1492.16	262.658	220.013				694.149	239.06	306.064	349.022	0		4600.6	12868.2	445.503	4033.32	641.379	30.2576	1202.03	177.981	175.579	1448.49	127.012	13095	422.88		1508.37
18071_E1_SW_S9_43_MS1_iBAQ	0.974854	0.314082	10.6117	5.35421		940.636	172.373	7.50974	14.2183	127.542	45.1927	4.92835				923.829	14.1612	550.006	6.95796	43.0649		350.153	1218.87	4.24921	67.3269	15.6438	3.81139	74.6687	15.901	3.11286	90.5979	4.85049	762.252	8.49344		83.1893
18071_E1_SW_S9_43_Peptides	1	1	3	1		39	24	5	4	19	13	3				38	3	20	4	9		41	48	3	12	8	1	3	1	3	12	2	39	3		10
18071_E1_SW_S9_43_Prob	1	1	1	1		1	1	1	1	1	1	1				1	1	1	1	1		1	1	1	1	1	1	1	1	1	1	1	1	1		1
18071_E1_SW_S9_43_PSMs	0	1	3	0		36	18	3	5	16	12	2				35	3	11	2	9		36	54	3	8	7	0	2	1	1	9	0	28	2		7
18071_E1_SW_S9_43_Top6pep/Top6fra ,Freq>0.5	38.3588	18.7208	557.986	291.294		1089.59	6526.28	347.097	725.615	1473.17	270.839	197.936				470.045	203.82	254.279	394.369	0		3652.05	15988.4	286.888	3393.48	549.487	23.3035	1209.48	63.4914	125.826	1571.5	125.723	12406.3	362.893		1136.61
18071_E1_SW_S9_44_MS1_iBAQ	2.28779	0.423698	5.86918	4.88082	1.04063	639.775	171.226	5.5224	16.5199	180.845	36.5572	8.37465				625.292	15.0855	445.119	9.03989	35.1271		309.325	1324.75	7.15345	61.2111	18.9592	4.07088	91.331	23.424	5.72357	65.3063	3.01437	698.652	8.77257		83.4754
18071_E1_SW_S9_44_Peptides	3	1	3	1	1	35	22	3	4	21	13	4				35	4	17	5	11		38	51	5	13	12	1	3	2	3	14	1	35	3		11
18071_E1_SW_S9_44_Prob	1	1	1	1	0.9999	1	1	1	1	1	1	1				1	1	1	1	1		1	1	1	1	1	1	1	1	1	1	1	1	1		1
18071_E1_SW_S9_44_PSMs	0	1	2	0	0	31	18	3	4	15	7	1				31	1	11	2	6		32	58	5	8	5	0	2	1	1	7	0	27	2		7
18071_E1_SW_S9_44_Top6pep/Top6fra ,Freq>0.5	139.841	20.5974	318.815	220.987	19.885	876.846	6567.98	320.53	816.396	3257.19	264.505	378.252				67.7418	179.431	203.837	291.67	0		4263.99	15482.3	436.658	2839.31	711.598	34.8332	1364.66	129.235	164.021	1485.39	83.7561	10180.8	414.384		1194.16

## Sheet: C
Protein Key	XP_006558607.2	XP_393208.1	XP_006570610.1	XP_006568663.1	XP_006572582.2	XP_026295205.1	NP_001014429.1	NP_001011610.1	NP_001011579.1	XP_003251148.1	NP_001011598.1	XP_001120760.2	XP_003250800.2	XP_026300737.1	XP_016771508.1	XP_006563421.1	XP_016772010.2	XP_006565447.1	XP_016766926.2	NP_001011622.1	NP_001011601.1	XP_026299531.1	XP_016766584.2	XP_026297640.1	XP_003250476.1	XP_397512.1	XP_016772437.2	XP_016771516.2	NP_001011580.1	NP_001011608.1	XP_026301920.1	XP_026298176.1	XP_016770320.2	XP_394446.4	XP_016768986.1	XP_006569664.1	XP_026299316.1	XP_026295645.1	XP_001121110.2	XP_006559917.2	NP_001011599.1	XP_006564269.1	NP_001011574.1	XP_026298461.1	XP_026299468.1	NP_001011616.2	XP_006569237.2	XP_016767448.1	XP_026299638.1
18115_SW_C1_218_MS1_iBAQ		1.14798	0.772349				4.9379	5.17456	103.246	0.23421	0.477857									4.18078	33.0681			0.0811421					47.216	4.02217			1.27997				38.4363				15.2292		0.455812		0.0134559	2.35955			1.55797
18115_SW_C1_218_Peptides		2	1				6	4	35	1	2									5	17			1					24	5			2				9				14		1		1	1			1
18115_SW_C1_218_Prob		1	0.9982				1	1	1	1	1									1	1			0.9937					1	1			1				0.9999				1		1		0.9579	0.991			0.9937
18115_SW_C1_218_PSMs		1	0				4	2	29	0	1									2	9			1					17	2			1				7				10		1		0	0			1
18115_SW_C1_218_Top6pep/Top6fra ,Freq>0.5		100.625	69.1953				1046.97	491.799	7872.87	32.7741	84.2771									273.494	2045.91			7.59875					2512.69	365.375			121.721				451.443				934.943		34.2366		10.6012	44.4391			85.0567
18115_SW_C1_219_MS1_iBAQ		0.421646	0.239698				2.51708	1.71203	64.3434	0.0456895	0.492008	0.0590267								1.11255	13.6713						0.786355	0.0630656	16.2132	1.46956	0	0.0299853	0.244353			0.0835477	9.4059				5.57865	0.0360619	0			1.6739			1.146
18115_SW_C1_219_Peptides		2	1				7	3	36	1	4	1								3	20						1	1	18	4	1	1	2			1	6				10	1	1			1			1
18115_SW_C1_219_Prob		1	0.9982				1	1	1	1	1	0.991								1	1						0.9983	0.9495	1	1	0.9993	0.93	1			0.7445	0.9999				1	0.9808	1			0.991			0.9937
18115_SW_C1_219_PSMs		1	1				6	1	33	0	1	1								2	10						1	1	18	2	0	1	1			1	6				8	1	0			1			1
18115_SW_C1_219_Top6pep/Top6fra ,Freq>0.5		92.577	74.3227				1123.95	427.231	7860.17	31.2227	132.552	15.7116								113.82	2458.16						147.241	52.3869	2811.57	404.446	25.1825	18.8344	86.1727			9.26161	342.882				846.523	9.77823	58.124			55.8069			110.672
18115_SW_C1_220_MS1_iBAQ		0.701052	0.467359				3.07345	2.99343	80.0475		0.541393			0.174148					0.183266	2.99932	20.7694				0				31.178	1.85037	0		0.940463				24.0862				9.55453		0.341196			1.72205			1.31354
18115_SW_C1_220_Peptides		2	1				7	5	36		4			1					1	7	17				1				25	3	1		2				8				14		1			1			1
18115_SW_C1_220_Prob		1	0.9982				1	1	1		1			0.9991					0.8339	1	1				0.991				1	1	0.9993		1				0.9999				1		1			0.991			0.9937
18115_SW_C1_220_PSMs		0	1				4	3	30		1			1					1	3	8				0				16	1	0		1				5				9		0			1			1
18115_SW_C1_220_Top6pep/Top6fra ,Freq>0.5		105.717	75.5993				1058.69	453.285	7968.61		141.69			36.498					31.2064	338.33	2426.43				17.3451				2676.87	387.37	26.3404		111.296				525.244				982.914		40.1638			52.5873			98.1831
18115_SW_C2_197_MS1_iBAQ		1.80246					12.1089	7.69002	204.581	0.402628	0.587268			0.200704						8.57676	50.4601					0.162051			70.9575	5.46544	0.00927066		1.99308				76.9035				26.2162		1.65096						2.4382
18115_SW_C2_197_Peptides		2					6	4	39	1	2			1						5	16					1			20	5	1		2				8				7		2						1
18115_SW_C2_197_Prob		1					1	1	1	1	1			0.9991						1	1					1			1	1	0.9993		1				0.9999				1		1						0.9937
18115_SW_C2_197_PSMs		0					2	2	29	1	0			1						2	7					1			13	2	0		1				5				4		1						1
18115_SW_C2_197_Top6pep/Top6fra ,Freq>0.5		115.296					1343.21	449.695	7402.69	41.6406	59.1051			36.619						382.136	2750.26					382.96			3454.93	467.657	42.5958		103.373				325.173				561.697		118.649						97.9067
18115_SW_C2_198_MS1_iBAQ		2.95684					9.87395	7.18347	204.393	0.33256	1.10486									4.98407	81.061				0.0514093	0.581432			89.6319	4.77221	0.01273		0.365129	0.0296362			45.3207				27.094		1.89647			0			2.81706
18115_SW_C2_198_Peptides		2					7	4	39	1	3									4	20				1	3			22	5	1		1	1			8				12		4			1			1
18115_SW_C2_198_Prob		1					1	1	1	1	1									1	1				0.991	1			1	1	0.9993		1	0.8762			0.9999				1		1			0.991			0.9937
18115_SW_C2_198_PSMs		2					1	1	27	0	1									1	11				0	2			16	3	0		1	1			4				5		0			0			1
18115_SW_C2_198_Top6pep/Top6fra ,Freq>0.5		148.622					1160.66	499.462	6841.91	34.0156	97.2804									357.028	2580.9				41.0856	495.543			3648	361.517	36.2717		22.6902	25.9366			344.246				622.323		111.984			24.4759			63.5688
18115_SW_C2_228_MS1_iBAQ		2.069					9.21402	11.3551	239.549	0.704044	0.949506		0.0208043							7.05372	57.9026					0.131879			57.2739	6.19277			1.34664				59.6535				34.7294		0.324527		0.0641176	3.25998			3.59898
18115_SW_C2_228_Peptides		2					5	4	39	2	2		1							5	17					2			18	4			1				7				8		1		1	1			1
18115_SW_C2_228_Prob		1					1	1	1	1	1		0.9611							1	1					1			1	1			1				0.9999				1		1		0.9579	0.991			0.9937
18115_SW_C2_228_PSMs		1					4	1	28	1	0		1							1	8					2			14	4			0				4				4		0		1	0			1
18115_SW_C2_228_Top6pep/Top6fra ,Freq>0.5		100.725					1141.88	509.252	7049.47	52.042	56.9023		8.0812							451.481	2300.29					68.8516			3275.33	474.121			55.9689				419.127				653.698		29.5522		16.2075	25.8928			74.9596
18115_SW_C3_200_MS1_iBAQ		2.40377	1.26803		0.117712	0.0258789	18.3231	12.504	426.205	1.69151	3.98447									12.4516	122.144					1.2955			200.768	15.9202	0.0132167		3.22476				265.239				85.6117		6.21157		0.116108	6.30686			5.87604
18115_SW_C3_200_Peptides		1	1		1	1	7	5	43	2	5									5	23					5			24	15	1		3				10				18		5		1	1			1
18115_SW_C3_200_Prob		1	0.9982		0.9751	0.9918	1	1	1	1	1									1	1					1			1	1	0.9993		1				0.9999				1		1		0.9579	0.991			0.9937
18115_SW_C3_200_PSMs		1	0		1	1	5	5	43	0	3									3	20					5			25	9	1		2				10				13		1		0	1			1
18115_SW_C3_200_Top6pep/Top6fra ,Freq>0.5		102.985	71.2777		15.7207	0	1949.77	660.425	10271.5	119.772	234.367									626.266	4024.18					920.953			5245.58	675.722	60.1017		158.695				543.461				865.957		472.547		27.9282	55.7777			128.508
18115_SW_C3_201_MS1_iBAQ		2.72007	1.35026				22.903	12.3948	309.848	1.31634	4.25052					1.70109				13.6674	103.756					0.625849			141.031	15.2673	0.0170536		3.28372				148.421				57.3621		1.48303		0.127736	5.92362			5.24935
18115_SW_C3_201_Peptides		2	1				11	7	45	2	6					1				7	24					3			23	13	1		3				12				17		2		1	1			1
18115_SW_C3_201_Prob		1	0.9982				1	1	1	1	1					0.991				1	1					1			1	1	0.9993		1				0.9999				1		1		0.9579	0.991			0.9937
18115_SW_C3_201_PSMs		1	1				9	5	45	1	5					1				5	22					2			25	11	1		3				9				14		0		0	0			1
18115_SW_C3_201_Top6pep/Top6fra ,Freq>0.5		188.889	88.6035				2549.54	877.349	11319.6	141.192	246.268					26.8263				584.591	3834.05					666.223			5284.85	866.423	66.6653		182.266				507.216				917.495		84.2817		33.3569	79.7066			175.427
18115_SW_C3_202_MS1_iBAQ		3.97014	1.26829				22.665	13.4991	395.326	1.74164	3.47255				0.127808					19.4516	90.8182					0.484722			94.2655	13.0746	0.0218567		3.85673				111.713				68.6729		3.34209			8.11662		0.0624174	4.88792
18115_SW_C3_202_Peptides		2	1				7	5	41	2	5				1					7	21					1			21	8	1		2				9				15		4			1		1	1
18115_SW_C3_202_Prob		1	0.9982				1	1	1	1	1				0.9901					1	1					1			1	1	0.9993		1				0.9999				1		1			0.991		0.991	0.9937
18115_SW_C3_202_PSMs		1	1				5	2	35	2	1				1					4	12					1			15	4	0		2				7				11		1			1		1	1
18115_SW_C3_202_Top6pep/Top6fra ,Freq>0.5		231.762	69.7257				1612.02	827.338	10877.9	135.618	222.86				6.36179					851.609	3754.86					148.928			5144.96	858.702	64.3232		221.36				232.696				617.097		134.755			90.8983		22.9127	127.322
18115_SW_C4_204_MS1_iBAQ		0.621482	0.90324				3.89125	6.77038	129.229	0.459987	0.743447						0.0234176			3.21052	39.0349					0.489454			65.4232	5.15652			0.592873	0.0268759			56.4425				18.7349		0.780882			2.09801			3.57391
18115_SW_C4_204_Peptides		1	1				4	5	31	2	2						1			3	14					2			18	3			1	1			8				9		1			1			1
18115_SW_C4_204_Prob		1	0.9982				1	1	1	1	1						0.9707			1	1					1			1	1			1	0.8762			0.9999				1		1			0.991			0.9937
18115_SW_C4_204_PSMs		0	0				3	1	24	0	1						1			1	10					2			17	2			1	0			4				3		0			1			0
18115_SW_C4_204_Top6pep/Top6fra ,Freq>0.5		36.2203	41.9819				276.292	416.43	4404.92	32.4808	72.9273						5.51453			169.137	1186.39					104.757			1759.93	305.05			35.2128	16.8896			228.543				493.285		43.4832			18.6137			73.0367
18115_SW_C4_205_MS1_iBAQ		0.638676	0.774988				1.93936	4.68647	106.555		0.497337										12.8155					0.923849			22.4398	3.41696			0.513818				23.9786				11.2962		0.646765			1.80811			2.60058
18115_SW_C4_205_Peptides		1	1				3	3	31		1										11					3			13	4			1				5				6		1			1			1
18115_SW_C4_205_Prob		1	0.9982				1	1	1		1										1					1			1	1			1				0.9999				1		1			0.991			0.9937
18115_SW_C4_205_PSMs		1	0				2	1	24		1										7					3			5	2			1				4				4		0			0			1
18115_SW_C4_205_Top6pep/Top6fra ,Freq>0.5		41.2683	52.5595				275.272	334.846	4989.97		74.6786										861.706					233.372			1411.8	292.293			31.0871				60.6498				332.563		38.4668			20.6715			77.0379
18115_SW_C4_206_MS1_iBAQ		1.40632	0.932274				4.48101	3.58771	115.131		1.06724									2.43742	35.6322					0.478788			57.1542	5.72117			1.39828				53.0509	0.0100194			16.4505		2.60684			2.23317			3.6436
18115_SW_C4_206_Peptides		2	1				5	2	32		3									3	10					4			17	7			1				7	1			12		4			1			1
18115_SW_C4_206_Prob		1	0.9982				1	1	1		1									1	1					1			1	1			1				0.9999	0.8432			1		1			0.991			0.9937
18115_SW_C4_206_PSMs		1	1				2	1	24		1									2	8					4			15	3			0				6	1			5		2			0			1
18115_SW_C4_206_Top6pep/Top6fra ,Freq>0.5		75.9359	53.9819				662.052	334.973	5034.94		96.0464									183.856	1555.48					270.851			1988.99	310.159			48.2789				78.9393	6.1936			386.309		155.363			22.1856			93.0983
18115_SW_C5_208_MS1_iBAQ	0.0781233	2.55655	1.00806				13.9237	10.2993	310.663	1.39878	1.35103									10.846	90.4846					1.21322			74.2384	11.0025	0.0103803		0.777872				99.5842				59.9464		12.6213			5.38193			4.49931
18115_SW_C5_208_Peptides	1	2	1				9	3	40	2	3									6	22					4			19	8	1		1				8				15		7			1			1
18115_SW_C5_208_Prob	0.7808	1	0.9982				1	1	1	1	1									1	1					1			1	1	0.9993		1				0.9999				1		1			0.991			0.9937
18115_SW_C5_208_PSMs	1	2	0				8	3	38	0	3									5	19					4			22	7	0		0				9				12		4			1			1
18115_SW_C5_208_Top6pep/Top6fra ,Freq>0.5	4.79812	115.892	52.7561				1166.19	649.683	8191.05	72.2922	97.0044									363.196	3144.95					880.457			3679.13	663.525	33.7252		46.443				440.591				875.007		816.9			45.3907			106.513
18115_SW_C5_209_MS1_iBAQ		1.69661	1.06873				11.2946	11.0224	212.171		0.97706			0.215105				0.0254104		8.03568	89.472					0.842917			108.308	7.48028			0.542584				79.2976				28.4003		2.93365	0.0641084	0.0524362	3.53141			2.87347
18115_SW_C5_209_Peptides		2	1				10	5	40		3			1				1		7	21					4			22	8			1				9				16		5	1	1	1			1
18115_SW_C5_209_Prob		1	0.9982				1	1	1		1			0.9991				0.8555		1	1					1			1	1			1				0.9999				1		1	0.8215	0.9579	0.991			0.9937
18115_SW_C5_209_PSMs		0	1				6	2	36		2			1				1		2	19					4			23	3			1				7				10		3	1	0	1			1
18115_SW_C5_209_Top6pep/Top6fra ,Freq>0.5		106.489	69.6002				1535.63	682.043	8403.69		105.923			36.4977				7.59042		597.354	3259.12					959.218			3990.01	643.159			42.6551				482.511				833.764		274.076	21.0585	9.82766	46.9954			99.5562
18115_SW_C5_210_MS1_iBAQ		2.11541	1.21967	0.0788475			12.4153	15.7591	238.918	0.639583	1.45555									7.9971	79.1295				0.128593	1.50445			124.7	13.0643	0.0133277		3.52918		0.471545		116.325			0.00474732	25.5136		2.89127			3.71897			4.43292
18115_SW_C5_210_Peptides		2	1	1			8	5	42	2	4									5	20				1	5			21	9	1		2		1		9			1	17		5			1			1
18115_SW_C5_210_Prob		1	0.9982	0.9941			1	1	1	1	1									1	1				0.991	1			1	1	0.9993		1		0.8618		0.9999			0.8189	1		1			0.991			0.9937
18115_SW_C5_210_PSMs		0	1	1			6	1	33	0	0									3	12				1	5			23	5	0		1		1		4			1	9		4			1			1
18115_SW_C5_210_Top6pep/Top6fra ,Freq>0.5		135.688	75.3488	9.69468			1462.12	721.087	8329.75	78.5785	126.194									571.978	3382.01				105.556	1166.68			4048.23	635.029	41.5209		152.016		18.5589		495.336			5.32095	890.743		167.325			34.7379			131.97
18115_SW_C6_212_MS1_iBAQ		0.781635	0.754419				3.49766	3.94117	141.635	0	0.453577									1.37551	31.0575					0.896626			63.9489	5.3076			1.3869				76.5592				22.9706		4.8767
18115_SW_C6_212_Peptides		1	1				2	2	33	1	1									2	12					4			17	4			1				7				11		4
18115_SW_C6_212_Prob		1	0.9982				1	1	1	1	1									1	1					1			1	1			1				0.9999				1		1
18115_SW_C6_212_PSMs		0	1				1	2	27	0	1									1	7					3			12	2			0				5				5		3
18115_SW_C6_212_Top6pep/Top6fra ,Freq>0.5		36.0306	34.7085				449.098	311.571	4774.94	22.9226	65.6856									127.584	1406.11					963.381			1097.86	308.015			49.6507				232.652				593.396		289.792
18115_SW_C6_213_MS1_iBAQ		0.523713	0.820289				2.92442	5.08819	112.402	0.227054	0.784038									1.17783	19.4005	0.117165			0.110832	1.01413			26.5217	7.06519			1.585				25.7506		0.111805		17.2911		0.746069			0.937019			2.71202
18115_SW_C6_213_Peptides		1	1				3	4	32	2	2									2	14	1			1	4			19	5			2				7		1		13		2			1			1
18115_SW_C6_213_Prob		1	0.9982				1	1	1	1	1									1	1	0.991			0.991	1			1	1			1				0.9999		0.9751		1		1			0.991			0.9937
18115_SW_C6_213_PSMs		0	0				2	1	21	0	1									0	8	1			0	4			13	1			1				5		1		6		1			0			1
18115_SW_C6_213_Top6pep/Top6fra ,Freq>0.5		37.2016	49.1123				558.291	379.027	5602.65	43.8449	88.3877									137.891	1231.91	9.03354			91.0114	684.739			981.537	337.071			79.0483				237.922		9.39004		640.231		61.0264			11.1483			86.6695
18115_SW_C6_214_MS1_iBAQ		0.395344	0.724975			0.139108	3.50974	4.8914	127.355	0.395087	0.869367									1.30398	27.5344					0.905466			28.9331	3.25178	0.00611913		1.54494				17.8763				13.0068		0.651681						3.38433
18115_SW_C6_214_Peptides		1	1			1	4	3	32	1	2									2	13					3			16	3	1		1				5				9		2						1
18115_SW_C6_214_Prob		1	0.9982			0.9918	1	1	1	1	1									1	1					1			1	1	0.9993		1				0.9999				1		1						0.9937
18115_SW_C6_214_PSMs		1	1			1	2	2	27	0	1									1	8					3			12	3	0		0				6				7		1						1
18115_SW_C6_214_Top6pep/Top6fra ,Freq>0.5		37.0138	46.0075			0	483.269	354.754	5117.49	25.5559	73.6515									123.629	1273.45					177.478			684.577	278.468	26.4663		54.8699				61.3976				401.571		81.7635						103.281
[truncated: 7 more columns]

## Sheet: R
Protein Key	XP_026301209.1	XP_026295205.1	XP_001120476.1	XP_026298038.1	XP_026296960.1	XP_006559524.1	XP_006565473.1	XP_006571410.1	NP_001107670.1	XP_006566703.1	NP_001011599.1	XP_026299315.1	NP_001014429.1	XP_006560861.1	XP_006572335.2	XP_397512.1	XP_006570610.1	NP_001011601.1	XP_026297189.1	XP_006569496.1	NP_001011574.1	XP_006570936.2	XP_026301920.1	XP_006567809.2	XP_393161.3	XP_006571750.1	XP_624257.1	NP_001012431.1	XP_026295316.1	XP_016767443.2	NP_001011616.2	NP_001011580.1	XP_016767109.2	XP_006561081.1	XP_026300737.1	XP_026299316.1	XP_006557432.1	XP_006562229.1	XP_016766305.2	XP_003251464.1	XP_016767463.1	XP_623499.1	NP_001011610.1	XP_006557373.1	XP_026301788.1	XP_026296123.1	NP_001019868.1	XP_006558672.1	XP_026295450.1
18115_E1_SWATH_R1_1_MS1_iBAQ				2.9746					2.51051		17.5375	144.109	68.8112				11.3946	174.288	0.0378913		0.115021							6.50477			5.13294	144.388		1.55892	0.041727	40.0293							26.8728				2.47431	25.3139
18115_E1_SWATH_R1_1_Peptides				2					1		10	31	17				2	31	1		1							1			2	32		1	1	9							8				2	1
18115_E1_SWATH_R1_1_Prob				1					1		1	1	1				1	1	0.9999		1							1			0.9999	1		0.9942	1	1							1				0.9963	0.9647
18115_E1_SWATH_R1_1_PSMs				0					1		8	30	17				1	26	1		0							1			2	32		0	1	7							7				2	1
18115_E1_SWATH_R1_1_Top6pep/Top6fra ,Freq>0.5				31.5127					77.1983		479.524	0	4751.64				931.492	7091.99	226.123		55.3825							101.68			136.972	351.537		223.343	0	177.196							1955.86				270.122	244.783
18115_E1_SWATH_R1_2_MS1_iBAQ				0.180364		0.0150535					15.0266	129.877	56.6549				8.11061	101.619										2.77207			3.24874	130.202		1.06274		30.7822						4.06454	12.853				0.755733	1.77362
18115_E1_SWATH_R1_2_Peptides				1		1					14	31	14				3	26										1			1	33		1		12						1	7				2	1
18115_E1_SWATH_R1_2_Prob				1		0.9942					1	1	1				1	1										1			0.9999	1		0.9942		1						0.9948	1				0.9963	0.9647
18115_E1_SWATH_R1_2_PSMs				1		1					9	26	15				2	20										0			1	27		1		11						0	4				2	2
18115_E1_SWATH_R1_2_Top6pep/Top6fra ,Freq>0.5				34.3669		17.534					614.678	0	6339.36				1032.45	7124.33										95.2606			140.122	109.878		181.832		161.079						74.8502	1951.82				263.343	284.041
18115_E1_SWATH_R1_3_MS1_iBAQ	0.10674			0.129231					2.34862		11.8296	60.3271	53.4969				7.77506	77.5528			0							1.84453			3.06215	60.377		0.957194		20.8043	2.12973						10.5035				2.2816
18115_E1_SWATH_R1_3_Peptides	1			1					2		10	24	17				4	23			1							1			1	25		1		8	1						8				2
18115_E1_SWATH_R1_3_Prob	0.9942			1					1		1	1	1				1	1			1							1			0.9999	1		0.9942		1	0.9698						1				0.9963
18115_E1_SWATH_R1_3_PSMs	0			0					0		2	12	10				0	16			0							0			0	12		0		2	0						1				0
18115_E1_SWATH_R1_3_Top6pep/Top6fra ,Freq>0.5	35.5186			33.2308					124.073		693.618	0	7687.59				1083.36	7057.07			58.0899							79.7488			131.764	17.3042		189.387		207.972	126.856						1009.39				363.421
18115_E1_SWATH_R10_29_MS1_iBAQ				0.092443					0.961269		14.4095	17.9276	27.0093				2.04854	48.5098			0.260279							8.22165			0.812511	17.8541		0.202609		21.2019							7.85391				1.11319
18115_E1_SWATH_R10_29_Peptides				2					1		21	25	20				1	23			1							3			1	25		1		13							7				1
18115_E1_SWATH_R10_29_Prob				1					1		1	1	1				1	1			1							1			0.9999	1		0.9942		1							1				0.9963
18115_E1_SWATH_R10_29_PSMs				2					1		21	19	21				0	23			1							3			0	20		0		12							4				1
18115_E1_SWATH_R10_29_Top6pep/Top6fra ,Freq>0.5				20.4289					172.4		1127.2	0	5908.67				371.439	5082.87			183.423							378.247			35.3436	834.477		32.4311		371.653							1634.93				276.576
18115_E1_SWATH_R10_30_MS1_iBAQ				0.09393				0.0767542			32.8812	35.3334	17.5769				1.72043	41.1054			0.425198				0.614678			5.2558				35.4213				69.54	1.66078						10.1437				0.853314	0.438656
18115_E1_SWATH_R10_30_Peptides				1				1			18	24	18				1	23			3				1			3				26				11	1						8				1	1
18115_E1_SWATH_R10_30_Prob				1				1			1	1	1				1	1			1				0.9995			1				1				1	0.9698						1				0.9963	0.9647
18115_E1_SWATH_R10_30_PSMs				0				1			13	11	15				0	14			1				0			3				13				7	1						4				1	0
18115_E1_SWATH_R10_30_Top6pep/Top6fra ,Freq>0.5				22.7456				12.1869			1020.38	0	7339.58				450.428	6044.16			205.608				12.2198			377.146				247.379				434.295	130.815						2075.58				297.173	62.052
18115_E1_SWATH_R10_31_MS1_iBAQ				0.260028					4.09223		10.7319	58.5502	14.2833				1.81956	42.1057			0				0.429942			4.50086			0.158884	58.4434				53.8263						1.25022	7.69024				0.803101	0.545549
18115_E1_SWATH_R10_31_Peptides				3					4		21	26	21				3	26			2				1			3			1	27				15						1	12				1	1
18115_E1_SWATH_R10_31_Prob				1					1		1	1	1				1	1			1				0.9995			1			0.9999	1				1						0.9948	1				0.9963	0.9647
18115_E1_SWATH_R10_31_PSMs				2					3		17	22	17				2	25			2				1			3			1	22				11						0	9				1	0
18115_E1_SWATH_R10_31_Top6pep/Top6fra ,Freq>0.5				21.9108					446.557		1109.38	0	5256.15				318.205	5972.95			198.078				0			348.652			2.57245	51.2852				440.117						74.0662	1791.48				307.572	81.4925
18115_E1_SWATH_R2_5_MS1_iBAQ											12.8299	96.4185	56.8668				1.01029	101.541			0.703384							12.5451			1.29832	96.4029				22.5805		0.050075					9.08516				0.73001	3.13726
18115_E1_SWATH_R2_5_Peptides											12	26	15				1	24			1							2			1	26				8		1					4				1	1
18115_E1_SWATH_R2_5_Prob											1	1	1				1	1			1							1			0.9999	1				1		0.9942					1				0.9963	0.9647
18115_E1_SWATH_R2_5_PSMs											7	25	6				0	22			1							2			0	25				4		1					3				1	0
18115_E1_SWATH_R2_5_Top6pep/Top6fra ,Freq>0.5											394.379	0	5741.08				79.4498	4722.33			172.719							223.282			40.0782	456.63				0		4.85823					860.104				148.225	41.5577
18115_E1_SWATH_R2_6_MS1_iBAQ											47.2172	59.4883	35.1862					52.0522			0.575431							5.62562				59.641				135.145							2.58463
18115_E1_SWATH_R2_6_Peptides											7	14	12					16			1							2				14				8							1
18115_E1_SWATH_R2_6_Prob											1	1	1					1			1							1				1				1							1
18115_E1_SWATH_R2_6_PSMs											5	17	14					16			1							2				17				7							1
18115_E1_SWATH_R2_6_Top6pep/Top6fra ,Freq>0.5											361.222	0	5074.09					3777.39			186.042							200.606				482.931				89.1225							620.099
18115_E1_SWATH_R2_7_MS1_iBAQ											43.5165	56.9937	33.848				2.00831	48.0679			0.882231							3.20016				57.3516	0.00549312			126.968							2.95367
18115_E1_SWATH_R2_7_Peptides											8	19	11				1	17			2							1				20	1			8							5
18115_E1_SWATH_R2_7_Prob											1	1	1				1	1			1							1				1	0.9991			1							1
18115_E1_SWATH_R2_7_PSMs											4	18	7				0	18			2							1				20	1			5							2
18115_E1_SWATH_R2_7_Top6pep/Top6fra ,Freq>0.5											444.788	0	5472.87				379.358	3612.2			196.52							122.757				182.862	3.09434			0							810.821
18115_E1_SWATH_R3_10_MS1_iBAQ				1.35089					10.2457		15.2169	29.7456	30.499				9.30524	51.1752	0.034887		0			0.32437	1.68944			10.2903			0	41.129		0.113124	0.0325684	19.6966						1.96288	16.1707				1.66825	0.856531
18115_E1_SWATH_R3_10_Peptides				2					2		18	25	21				5	23	1		1			1	1			2			1	26		1	1	12						1	16				2	1
18115_E1_SWATH_R3_10_Prob				1					1		1	1	1				1	1	0.9999		1			0.993	0.9995			1			0.9999	1		0.9942	1	1						0.9948	1				0.9963	0.9647
18115_E1_SWATH_R3_10_PSMs				0					1		9	10	14				3	11	0		0			1	0			2			0	10		0	1	5						1	7				2	0
18115_E1_SWATH_R3_10_Top6pep/Top6fra ,Freq>0.5				32.7194					684.352		1438.44	0	9731.43				1964.05	6752.74	326.743		17.6561			95.2156	39.2545			439.397			42.9391	1105.98		73.8004	0	346.04						103.396	3611.65				387.167	113.951
18115_E1_SWATH_R3_11_MS1_iBAQ				0.372841					8.9575		17.303	43.8872	26.6566	0.0347455		0.115841	7.82209	69.6892			0.48442				1.13285	0.0679877		8.43706			1.1074	46.1234		0.106886		23.3091	1.75075					1.80717	18.5514				2.26448	0.788584
18115_E1_SWATH_R3_11_Peptides				1					3		17	25	20	1		1	5	23			2				1	1		3			1	27		1		12	1					1	13				2	1
18115_E1_SWATH_R3_11_Prob				1					1		1	1	1	0.9942		0.9942	1	1			1				0.9995	0.9942		1			0.9999	1		0.9942		1	0.9698					0.9948	1				0.9963	0.9647
18115_E1_SWATH_R3_11_PSMs				0					3		10	17	14	1		1	3	18			1				1	1		2			1	17		0		6	0					0	8				2	0
18115_E1_SWATH_R3_11_Top6pep/Top6fra ,Freq>0.5				0					693.182		1256.71	0	9531.46	53.6475		80.5252	1827.91	7551.84			171.193				32.2338	0		624.995			42.6874	1048.63		90.4001		0	109.21					96.4115	2652.91				450.599	103.004
18115_E1_SWATH_R3_9_MS1_iBAQ									10.3658		12.2775	44.6443	20.4809				8.91426	57.633			0.421408				3.26218			4.21115			0.863266	44.84				17.8724					0.083261	3.31199	28.5792				2.40816	1.44523
18115_E1_SWATH_R3_9_Peptides									2		16	23	17				3	23			1				1			1			1	24				10					1	1	9				2	1
18115_E1_SWATH_R3_9_Prob									1		1	1	1				1	1			1				0.9995			1			0.9999	1				1					0.9817	0.9948	1				0.9963	0.9647
18115_E1_SWATH_R3_9_PSMs									2		14	22	18				2	21			1				1			1			1	23				7					1	1	9				2	0
18115_E1_SWATH_R3_9_Top6pep/Top6fra ,Freq>0.5									651.513		873.677	0	5185.87				1904.06	6311.23			21.2213				49.3446			274.678			53.2777	0				303.919					38.2712	97.5564	1816.03				412.485	108.19
18115_E1_SWATH_R4_13_MS1_iBAQ				0.654737				0.0542382	7.98264		13.6195	36.6528	27.0798				6.25859	83.0147	0.0241459	0.589915	0.340813				1.86969			2.95231			4.59587	36.7646		0.366891	0.0502524	21.9413						4.28917	29.0177				2.18108	1.87164
18115_E1_SWATH_R4_13_Peptides				2				1	4		14	27	18				3	24	1	1	1				1			1			2	28		1	1	12						1	12				2	1
18115_E1_SWATH_R4_13_Prob				1				1	1		1	1	1				1	1	0.9999	0.9963	1				0.9995			1			0.9999	1		0.9942	1	1						0.9948	1				0.9963	0.9647
18115_E1_SWATH_R4_13_PSMs				1				1	4		11	11	16				1	20	1	1	0				1			1			0	13		0	1	6						0	10				2	1
18115_E1_SWATH_R4_13_Top6pep/Top6fra ,Freq>0.5				35.9877				12.6022	782.018		613.491	0	8853.93				1428.1	5230.08	237.774	3.83203	41.5046				38.5648			233.882			284.477	934.717		155.982	0	310.747						164.297	2705.41				484.268	177.348
18115_E1_SWATH_R4_14_MS1_iBAQ					0.153721				6.82974		12.384	49.6654	37.1006				6.80725	40.2428				0.0577332			1.03149			5.11099			5.42145	49.763		0.189575		21.0125	2.93703					3.65357	12.0267				0.738301	1.59429
18115_E1_SWATH_R4_14_Peptides					1				3		11	24	14				3	20				1			1			4			1	26		1		10	1					1	8				2	1
18115_E1_SWATH_R4_14_Prob					1				1		1	1	1				1	1				0.9777			0.9995			1			0.9999	1		0.9942		1	0.9698					0.9948	1				0.9963	0.9647
18115_E1_SWATH_R4_14_PSMs					1				1		5	6	7				1	12				1			1			3			0	8		0		0	0					0	3				2	0
18115_E1_SWATH_R4_14_Top6pep/Top6fra ,Freq>0.5					0				872.14		570.489	0	8530.18				1729.29	6074.5				34.366			24.2941			365.086			208.934	460.89		154.024		329.695	157.442					187.243	1533.43				512.423	206.455
18115_E1_SWATH_R4_15_MS1_iBAQ									15.2557		7.20528	42.0795	17.6747				7.17544	34.2262										4.8351				42.0795				36.7956						1.85452	7.83006				1.40581	0.809245
18115_E1_SWATH_R4_15_Peptides									3		6	11	10				2	21										2				11				4						1	7				1	1
18115_E1_SWATH_R4_15_Prob									1		1	1	1				1	1										1				1				1						0.9948	1				0.9963	0.9647
18115_E1_SWATH_R4_15_PSMs									1		6	5	6				0	14										1				5				3						0	5				2	0
18115_E1_SWATH_R4_15_Top6pep/Top6fra ,Freq>0.5									891.096		293.994	0	6568.18				1353.53	5409.32										304.101				0				0						174.122	1729.12				493.361	188.235
18115_E1_SWATH_R7_17_MS1_iBAQ				0.148067					8.92847		10.8792	54	11.5369				6.27209	59.851			0.341473			0.341315	2.43546			5.61427			1.20272	54				44.256						2.81842	13.6332				1.32402	1.22985
18115_E1_SWATH_R7_17_Peptides				1					4		13	23	12				3	19			2			1	1			2			1	23				10						1	9				2	1
18115_E1_SWATH_R7_17_Prob				1					1		1	1	1				1	1			1			0.993	0.9995			1			0.9999	1				1						0.9948	1				0.9963	0.9647
18115_E1_SWATH_R7_17_PSMs				0					2		10	13	11				0	14			0			1	0			1			1	13				5						0	4				2	1
18115_E1_SWATH_R7_17_Top6pep/Top6fra ,Freq>0.5				36.3382					869.987		938.322	0	4384.15				1251.66	6499.82			196.145			107.395	43.818			347.316			57.0217	0				291.063						144.816	1826.03				332.411	157.472
18115_E1_SWATH_R7_18_MS1_iBAQ		0.0862099		0.186665					9.19573		36.4404	43.1008	22.0083				6.11121	64.9302			0.201757			0.310739	1.2539			5.21223			1.58386	43.1008				61.9464						1.92965	12.4641				0.986321	0.842028
18115_E1_SWATH_R7_18_Peptides		1		2					4		18	26	20				3	25			3			1	1			2			1	26				13						1	11				1	1
18115_E1_SWATH_R7_18_Prob		0.9994		1					1		1	1	1				1	1			1			0.993	0.9995			1			0.9999	1				1						0.9948	1				0.9963	0.9647
18115_E1_SWATH_R7_18_PSMs		1		1					3		10	10	13				1	16			0			0	1			1			0	10				3						0	5				1	1
18115_E1_SWATH_R7_18_Top6pep/Top6fra ,Freq>0.5		1.89194		33.6607					917.762		972.496	0	8822.11				1303.73	6699.47			236.726			96.019	38.9266			321.02			70.9478	0				323.937						123.046	2432.14				405.599	132.159
18115_E1_SWATH_R7_19_MS1_iBAQ									5.84458		8.07916	16.6456	19.9358				1.73431	35.4906			0.295262				0.571918			5.61744				16.6456		0.111991		12.4237							6.12948				1.48145	0.829771
18115_E1_SWATH_R7_19_Peptides									3		12	17	16				1	20			2				1			2				17		1		11							10				2	1
18115_E1_SWATH_R7_19_Prob									1		1	1	1				1	1			1				0.9995			1				1		0.9942		1							1				0.9963	0.9647
18115_E1_SWATH_R7_19_PSMs									1		5	2	11				0	10			1				0			2				2		0		1							2				1	0
18115_E1_SWATH_R7_19_Top6pep/Top6fra ,Freq>0.5									854.822		893.91	0	9053.5				531.196	7910.66			174.871				26.7487			358.348				0		97.3109		336.446							1843.09				417.404	153.026
18115_E1_SWATH_R8_21_MS1_iBAQ				1.08604				0.180734	5.92196		10.5259	24.9329	22.0164				4.16287	37.0358	0.0232921		0.0704203				1.2397			4.42612			0.326634	35.4373		0.137794		13.6994	1.2179					2.45296	12.3869				1.47713	1.07038	0.000896146
18115_E1_SWATH_R8_21_Peptides				1				2	2		15	24	13				2	26	1		1				1			2			2	26		1		10	1					1	13				2	1	1
18115_E1_SWATH_R8_21_Prob				1				1	1		1	1	1				1	1	0.9999		1				0.9995			1			0.9999	1		0.9942		1	0.9698					0.9948	1				0.9963	0.9647	0.9997
18115_E1_SWATH_R8_21_PSMs				1				0	1		8	11	7				2	16	0		0				1			1			0	11		0		4	0					1	5				3	0	1
18115_E1_SWATH_R8_21_Top6pep/Top6fra ,Freq>0.5				0				61.7452	568.044		1387.77	0	6519.72				1442.21	6766.23	342.051		18.2422				47.2159			252.372			22.3944	1022.46		120.08		351.651	188.063					143.053	2839.54				351.896	153.863	7.94431
18115_E1_SWATH_R8_22_MS1_iBAQ	0.0281047			0.137684	0.0336739				0.141791		9.38456	17.6996	19.7258				2.09898	38.7779			0.0502793				0.468349			3.49665			0	26.614				11.4792				0.0165306		0.962911	12.8727				1.2587	0.420179
18115_E1_SWATH_R8_22_Peptides	1			2	1				1		21	29	19				2	24			1				1			3			2	30				15				1		1	9				2	1
18115_E1_SWATH_R8_22_Prob	0.9942			1	1				1		1	1	1				1	1			1				0.9995			1			0.9999	1				1				0.9942		0.9948	1				0.9963	0.9647
18115_E1_SWATH_R8_22_PSMs	1			2	1				1		20	34	14				1	18			1				0			3			2	35				13				1		0	9				3	0
18115_E1_SWATH_R8_22_Top6pep/Top6fra ,Freq>0.5	53.5405			0	0				36.6294		1334.1	0	10315.1				845.103	7769.15			39.1593				25.1563			243.873			111.552	1014.54				396.979				13.3031		121.595	2507.65				407.373	122.011
18115_E1_SWATH_R8_23_MS1_iBAQ				0.188744			0.0462622				6.14074	9.6482	12.8333				0.0669731	35.1932			0							1.92774			0	18.9264				4.53325							7.82274				0.943557	0.535866
18115_E1_SWATH_R8_23_Peptides				1			1				15	18	14				1	18			1							1			1	19				7							11				2	1
18115_E1_SWATH_R8_23_Prob				1			0.9628				1	1	1				1	1			1							1			0.9999	1				1							1				0.9963	0.9647
18115_E1_SWATH_R8_23_PSMs				1			1				16	25	14				1	18			1							1			1	26				8							11				2	1
18115_E1_SWATH_R8_23_Top6pep/Top6fra ,Freq>0.5				0			10.5969				1302.95	0	8567.61				0	8525.63			39.5844							113.193			22.244	1061.82				0							1712.88				378.1	150.946
18115_E1_SWATH_R9_25_MS1_iBAQ		0.017705							0		15.3114	32.212	15.26				4.54325	48.4392							0.736936			1.40856		0.00578073		38.2207		0.0718456		23.6716							10.8522				1.14425	0.761386
18115_E1_SWATH_R9_25_Peptides		1							2		13	19	11				3	26							1			1		1		21		1		9							12				2	1
18115_E1_SWATH_R9_25_Prob		0.9994							1		1	1	1				1	1							0.9995			1		0.9591		1		0.9942		1							1				0.9963	0.9647
18115_E1_SWATH_R9_25_PSMs		1							0		7	10	6				2	20							1			1		1		12		0		4							7				2	0
18115_E1_SWATH_R9_25_Top6pep/Top6fra ,Freq>0.5		1.59475							349.088		962.613	0	5075.4				1388.25	7375.13							28.1249			154.115		9.18494		960.57		97.4638		361.126							1863.9				329.487	187.352
18115_E1_SWATH_R9_26_MS1_iBAQ				0.163788				0.0761852	4.78853	0.00854486	9.55039	25.121	19.0947		0.00170207		2.69656	22.2124							0.263988			1.0188	0.00439604			25.1718				12.6431			0.0371175				6.13405			0.00648674	1.09692	0.142498
18115_E1_SWATH_R9_26_Peptides				1				2	2	1	17	27	19		1		4	24							1			2	1			28				10			1				10			1	2	1
18115_E1_SWATH_R9_26_Prob				1				1	1	0.989	1	1	1		0.9612		1	1							0.9995			1	0.9942			1				1			0.987				1			0.9942	0.9963	0.9647
18115_E1_SWATH_R9_26_PSMs				0				0	1	1	8	13	14		1		2	16							0			0	1			14				4			1				4			1	2	0
18115_E1_SWATH_R9_26_Top6pep/Top6fra ,Freq>0.5				35.249				48.7701	408.034	21.3347	1238.99	0	9804.09		3.02582		1584.12	5547.51							15.0164			235.545	6.10902			63.8328				0			4.11487				1971.53			7.48476	372.572	10.0356
18115_E1_SWATH_R9_27_MS1_iBAQ									2.55093		3.80627	12.7792	9.88923				2.73219	27.4083			0.235428				0.563195			2.28372			0.768125	19.1265				5.55881						1.43221	8.57214	0.0904365	0		0.502574	5.88881
18115_E1_SWATH_R9_27_Peptides									2		17	29	17				3	25			2				1			3			2	30				9						1	7	1	1		2	1
18115_E1_SWATH_R9_27_Prob									1		1	1	1				1	1			1				0.9995			1			0.9999	1				1						0.9948	1	0.9788	0.9889		0.9963	0.9647
18115_E1_SWATH_R9_27_PSMs									2		14	32	12				2	21			1				0			3			2	32				7						1	7	1	1		1	1
18115_E1_SWATH_R9_27_Top6pep/Top6fra ,Freq>0.5									355.568		558.453	0	8580.61				560.939	5142.62			189.571				16.3071			332.954			88.1308	953.056				376.984						124.349	2208.41	1.66212	251.106		321.533	391.278
[truncated: 2 more columns]
