# Supplementary material for: Quantitative comparison of manuka and clover honey proteomes with royal jelly
Source: PLoS One. 2023 Feb 10;18(2):e0272898. doi: 10.1371/journal.pone.0272898 (PMC9916596; doi:10.1371/journal.pone.0272898)
Supplement: S4 Data — (XLSX) [file pone.0272898.s005.xlsx]

## Sheet: M_R
Row	Index	Peak Name	Group	M1	M2	M3	M4	M5	M6	M7	M8	M9	M10	M11	M12	R1	R2	R3	R4	R7	R8	R9	R10
1	1	NP_001011579.1	major royal jelly protein 1 precursor [Apis mellifera]	1.15751e+08	1.22197e+08	1.15788e+08	1.08794e+08	1.25553e+08	1.26412e+08	1.23259e+08	1.15136e+08	1.23488e+08	1.17365e+08	1.154e+08	1.25403e+08	1.35871e+08	1.45939e+08	1.19437e+08	1.35965e+08	1.20161e+08	1.10956e+08	1.14794e+08	1.13706e+08
2	2	NP_001011580.1	major royal jelly protein 2 precursor [Apis mellifera]	2.09379e+06	2.10125e+06	1.77497e+06	2.43072e+06	2.37804e+06	3.57698e+06	2.45339e+06	2.64148e+06	2.09524e+06	2.63595e+06	2.52089e+06	2.38998e+06	1.08365e+07	4.53873e+06	1.09775e+07	8.4404e+06	7.93255e+06	1.22216e+07	1.39355e+07	1.42176e+07
3	3	NP_001011601.1	major royal jelly protein 3 precursor [Apis mellifera]	4.61822e+07	4.18561e+07	4.90252e+07	4.61012e+07	4.0622e+07	4.78189e+07	4.69103e+07	4.89126e+07	4.451e+07	4.38718e+07	4.49505e+07	4.66447e+07	5.7057e+07	5.22343e+07	5.05975e+07	4.41435e+07	5.23807e+07	5.75898e+07	5.06067e+07	4.95952e+07
4	4	NP_001011608.1	alpha-glucosidase precursor [Apis mellifera]	2.72372e+07	2.79709e+07	2.87313e+07	2.64382e+07	1.77577e+07	1.58807e+07	1.9082e+07	2.369e+07	2.29278e+07	2.60578e+07	2.62452e+07	1.814e+07	386547	476531	390127	324932	350515	306080	366565	331447
5	5	NP_001011574.1	glucose oxidase [Apis mellifera]	8.84915e+06	7.7417e+06	6.77728e+06	1.09015e+07	6.99109e+06	5.42122e+06	6.35749e+06	6.06941e+06	8.84078e+06	9.27631e+06	8.69529e+06	8.20531e+06	572555	1.01902e+06	874511	499083	833109	1.10667e+06	882042	998895
6	6	NP_001011599.1	major royal jelly protein 5 precursor [Apis mellifera]	7.13236e+06	5.64111e+06	6.86211e+06	8.44493e+06	9.28535e+06	7.80172e+06	9.59669e+06	9.36144e+06	8.53671e+06	8.18351e+06	7.55498e+06	8.26022e+06	2.44591e+06	1.6909e+06	2.23861e+06	1.22197e+06	1.68162e+06	1.91614e+06	2.12672e+06	2.43022e+06
7	7	NP_001014429.1	major royal jelly protein 7 precursor [Apis mellifera]	9.29068e+06	8.27284e+06	6.54658e+06	7.86827e+06	9.29807e+06	8.56831e+06	8.22803e+06	9.10849e+06	7.86042e+06	8.70997e+06	8.14492e+06	9.06157e+06	2.44094e+07	1.65128e+07	3.10818e+07	2.7366e+07	3.32591e+07	3.15317e+07	3.25146e+07	3.12581e+07
8	8	NP_001011610.1	major royal jelly protein 4 precursor [Apis mellifera]	365176	356931	401564	393078	303295	334294	362569	358380	355300	433343	337184	356278	427709	256107	938152	663018	546566	706618	630337	769503
9	9	NP_001011598.1	alpha-amylase precursor [Apis mellifera]	4.96037e+06	3.3974e+06	3.28994e+06	3.82885e+06	3.81683e+06	3.2251e+06	2.50271e+06	2.96244e+06	3.46067e+06	3.55619e+06	4.55748e+06	3.43623e+06	364658	566210	362530	333858	430114	355465	532918	567198
10	10	XP_016770320.2	esterase B1 [Apis mellifera]	2.09453e+06	2.37781e+06	2.92951e+06	3.332e+06	3.76161e+06	2.73766e+06	3.25621e+06	2.64684e+06	2.73123e+06	2.13769e+06	2.53162e+06	2.63394e+06	355179	502545	348431	291174	366108	293909	464669	316923
11	11	XP_397512.1	uncharacterized protein LOC408608 [Apis mellifera]	6.97213e+06	8.58971e+06	9.26174e+06	8.2709e+06	1.02894e+07	9.56874e+06	8.81568e+06	7.30261e+06	6.36124e+06	9.16168e+06	9.98725e+06	6.63474e+06	446067	529563	493033	525929	542087	392742	404271	517510
12	12	XP_026298038.1	uncharacterized protein LOC413627 [Apis mellifera]	1.50578e+06	1.43034e+06	1.41685e+06	1.38963e+06	1.30233e+06	1.17403e+06	1.16162e+06	1.19412e+06	1.29333e+06	1.56206e+06	1.57792e+06	1.28506e+06	2.01893e+06	1.07836e+06	1.3987e+06	1.20203e+06	1.33862e+06	1.10439e+06	1.74869e+06	1.64668e+06
13	13	XP_026299638.1	lipase member H-A [Apis mellifera]	3.5426e+06	3.11706e+06	3.06875e+06	5.38741e+06	4.28865e+06	2.73763e+06	3.98846e+06	4.45122e+06	4.6894e+06	3.61117e+06	3.7606e+06	4.33371e+06	294501	699654	329573	243316	288978	457820	321071	456292
14	14	NP_001011622.1	major royal jelly protein 6 precursor [Apis mellifera]	3.6129e+06	3.46571e+06	2.79103e+06	3.73034e+06	3.51738e+06	3.08575e+06	2.97367e+06	3.90978e+06	3.57763e+06	2.86755e+06	3.70608e+06	3.73439e+06	3.90227e+06	1.65607e+06	3.62546e+06	4.63677e+06	4.56479e+06	4.54779e+06	4.79417e+06	3.17417e+06
15	15	XP_394209.2	glucose dehydrogenase [FAD, quinone] [Apis mellifera]	1.07253e+06	1.20962e+06	1.39733e+06	1.01048e+06	1.35665e+06	1.21477e+06	1.11347e+06	1.13774e+06	1.10918e+06	1.05409e+06	999478	806741	1.74157e+06	874906	443306	459891	491376	406026	432553	763875
16	16	XP_623443.2	glucose dehydrogenase [FAD, quinone] isoform X1 [Apis mellifera]	384185	370192	323299	354875	301432	286474	275688	271026	269910	350010	311107	331044	430010	366765	348356	275428	308696	414237	376448	419606
17	17	XP_016768147.1	glucosylceramidase-like isoform X1 [Apis mellifera]	889195	826605	917779	1.30926e+06	919281	975878	1.30776e+06	1.31986e+06	1.05563e+06	944546	877233	1.15612e+06	5.99483e+06	4.08173e+06	8.20462e+06	6.06259e+06	6.44933e+06	6.88909e+06	7.68068e+06	7.01154e+06
18	18	XP_393632.2	carboxypeptidase Q [Apis mellifera]	602948	739241	759283	706959	622589	658094	608710	730421	599232	667308	651987	547439	391606	246596	604597	196236	541198	442253	467250	980039
19	19	XP_026299316.1	major royal jelly protein 5 isoform X1 [Apis mellifera]	3.14468e+06	2.53813e+06	2.60367e+06	2.48605e+06	2.42061e+06	1.67486e+06	1.94388e+06	1.89932e+06	2.01842e+06	2.50664e+06	2.31488e+06	2.05751e+06	5.04989e+06	8.89377e+06	5.70158e+06	3.89438e+06	4.76677e+06	6.44627e+06	7.18781e+06	5.73981e+06
20	20	XP_016768886.2	xanthine dehydrogenase [Apis mellifera]	128389	115620	102147	166932	173551	170132	149758	177455	126882	101907	106556	156599	75377.9	132493	66154.7	103121	108891	114938	128578	172441
21	21	NP_001107670.1	apolipophorin-III-like protein precursor [Apis mellifera]	142079	125423	136699	185528	192559	238906	167245	182898	174456	126240	158528	165878	832557	371311	5.43144e+06	4.97533e+06	6.29091e+06	4.49332e+06	3.94825e+06	6.66807e+06
22	22	NP_001012431.1	icarapin-like precursor [Apis mellifera]	643094	533635	448581	531932	477321	447298	576111	571912	563548	763930	727188	697113	2.1628e+06	2.29595e+06	4.4053e+06	4.37078e+06	4.2588e+06	2.78446e+06	3.06536e+06	3.81658e+06
23	23	XP_006560620.1	venom serine protease Bi-VSP [Apis mellifera]	830394	838494	937989	1.00674e+06	707608	695837	729965	785135	771906	782775	823073	728883	204121	438599	315948	257677	299219	204732	245274	483289
24	24	NP_001019868.1	major royal jelly protein 9 precursor [Apis mellifera]	625830	561186	616319	757252	896573	925423	917603	1.08684e+06	757319	573251	614248	780737	820114	1.86911e+06	526723	467350	706132	543013	506917	894533
25	25	XP_026299771.1	uncharacterized protein LOC102655185 isoform X4 [Apis mellifera]	288285	235142	215887	239895	398259	240696	259637	194419	235981	460590	504313	301021	59379.8	117188	75173.7	54817.1	61916.8	89154.8	70230.1	97585.3
26	26	XP_393208.1	putative glucosylceramidase 4 [Apis mellifera]	971716	984066	889544	1.22916e+06	1.12116e+06	1.13056e+06	983930	1.15369e+06	957733	927756	950286	983334	196938	217326	322822	142697	304601	194893	195079	245465
27	27	XP_625189.3	laccase-5 [Apis mellifera]	313517	399909	407357	426955	528106	491372	513561	533809	441112	454834	402860	348891	178292	218412	127358	126791	228834	184826	208277	231375
28	28	XP_016769016.1	chitinase-like protein Idgf4 isoform X2 [Apis mellifera]	240895	234462	234899	258571	181045	195250	185044	202670	196547	201196	222751	209771	104787	142840	65322	112791	90073.3	89310.3	181714	94971.5
29	29	XP_006563421.1	chymotrypsin inhibitor-like [Apis mellifera]	891850	798936	530317	540802	710165	696215	494566	487111	499253	827704	830666	560794	300050	288955	134357	178195	203929	132436	133408	347626
30	30	NP_001011572.1	transferrin 1 precursor [Apis mellifera]	135269	124044	98092.9	112697	167001	142519	133223	112626	81604	87462.6	126756	90353.3	160492	107135	115757	82216.2	196643	157917	165331	220945
31	31	NP_001011616.2	defensin-1 preproprotein [Apis mellifera]	137332	112602	83762.2	69023.2	107325	106326	84642.2	87234.3	98837.9	161994	156918	140056	200248	118068	209918	550124	174714	343889	287023	327400
32	32	XP_392669.1	venom serine protease 34 isoform X1 [Apis mellifera]	206506	223946	209488	254998	332125	287375	238521	261814	209923	213339	158940	174235	129095	205230	87184.2	57733.2	88044	66913.2	95443.9	116297
33	33	XP_623663.1	pancreatic triacylglycerol lipase isoform X1 [Apis mellifera]	105492	104145	90490.4	156544	121749	197646	191240	226780	137826	94942.9	81814.4	174221	136197	228010	88834.8	232182	123751	54496.6	84788.7	72918.9
34	34	XP_026299317.1	major royal jelly protein 4 isoform X1 [Apis mellifera]	106796	183929	164512	108271	86078.3	139484	99075.8	67893.2	115400	204088	192282	99617.6	242265	163847	398878	217130	471138	385614	431944	614854
35	35	XP_624076.1	ferritin heavy polypeptide-like 17 [Apis mellifera]	41205.2	39021.2	58247.6	40405.6	77723.1	53350.6	40012.5	52880.8	41042.8	40840.4	48305.4	38846.5	31431.2	102569	47675.6	20681.5	37292.6	40592.2	100588	126347
36	36	XP_006571730.2	uncharacterized protein LOC724993 [Apis mellifera]	1723.09	7677.44	5086.27	9678.35	8136.43	6241.92	11685.6	6026.19	6533.98	5305.07	2711.37	4685.19	10675.3	11190.1	10985.3	11504	17411.6	10228.2	12543.5	10051
37	37	XP_001120999.2	chymotrypsin inhibitor [Apis mellifera]	75868.4	86009.6	99040.9	105177	112523	86468.4	87998.6	103457	76263.6	72319.1	72693.2	83935.4	210870	268744	102080	204681	89401.6	57168.3	79583.9	78662.8
38	38	XP_016767697.1	actin, clone 205 [Apis mellifera]	71264.9	51328.9	55059.2	44346.4	52857.9	41690.6	55455.2	60038.3	61447.1	49059.3	57759.4	66040	33575.5	65225.1	35247	31427.4	36361.4	16022.5	33929.9	52687.9
39	39	XP_026299639.1	pancreatic triacylglycerol lipase isoform X2 [Apis mellifera]	12125.8	15365.7	19387.5	10456.9	16998.7	16710.2	14532.6	11900.6	10265.6	19246	18758.6	12683.9	2728.35	8825.78	6486.82	1497.05	4114.03	2495.74	5364.41	2340.28
40	40	XP_026301350.1	uncharacterized protein LOC726323 isoform X3 [Apis mellifera]	29035.2	33457.4	37712.7	33296.6	28898.2	35670.4	37393.4	32622.4	32622.3	36333.2	34097.5	32178.9	585275	119774	534516	765676	745940	530890	501281	620431
41	41	XP_026298978.1	serine protease inhibitor 88Ea isoform X2 [Apis mellifera]	13538.9	15359.4	16062.6	20484.5	14854.4	18530.9	20865.8	20531.1	16513.1	21151.8	19047.5	15435.9	6790.4	60368.7	4093.7	11033.9	121236	94875.5	16500.6	1877.55
42	42	XP_006569957.1	elongation factor 1-alpha isoform X1 [Apis mellifera]	31142	26005.5	26670.1	14822.9	29402.9	23199.7	20533.5	21931.6	19017.2	23476.8	31300.7	26616.5	18934.6	13356.7	9800.81	11013.8	12559.8	20332.7	13568.5	14082.9
43	43	XP_026300991.1	ferritin subunit [Apis mellifera]	68530.6	74558	95620.7	74815.6	89132	80791.3	80960	75962.9	73541.8	82619.1	90823.4	71638	59846.9	191793	38151	30525.1	135369	16375.3	46036.8	33781.6
44	44	XP_016768160.1	uncharacterized protein LOC100577669 isoform X2 [Apis mellifera]	5727.09	2463.63	2411.42	2780.54	4251.01	5108.74	3695.76	4361.2	2378.4	1829.56	3165.38	5618.58	20722.5	47671.9	28052.6	41744.5	40529.2	27158.3	8836.59	11944.1
45	45	XP_026296444.1	venom acid phosphatase Acph-1 [Apis mellifera]	4926.41	7526.4	7501.14	6559.14	7183.12	10389.4	7686.39	4504.98	5356.17	4103.35	3480.97	7974.53	3022.23	2132.55	1884.08	1342.22	12958	8693.91	705.77	7559.21
46	46	XP_016770154.2	hexamerin 110 isoform X1 [Apis mellifera]	27258.6	4832.51	3447.34	2027.4	2925.96	3740.48	3092.9	3188.16	1966.36	1588.39	3460.74	2024.88	2376.4	2662.85	1352.78	16863.2	2672.46	1177.36	2057.92	1637.77
47	47	XP_394210.5	glucose dehydrogenase [FAD, quinone] [Apis mellifera]	52977.4	57262	50810.5	69480.4	64978.7	79796.8	69941.2	87929.9	51562.6	38610.8	38827.8	57639.3	7154.43	10204.2	4273.28	5050.21	4756.65	4368.31	9498.12	10366.7
48	48	NP_001153544.1	heat shock protein Hsp70Ab-like [Apis mellifera]	29018.3	21205.3	25079.9	27343.6	27135.2	18607.5	25273.3	23334.6	17385.3	17127	27664.5	24870.3	2399.31	4394.11	8667.47	1765.27	7993.33	5072.13	2693.75	9795.67
49	49	NP_001011615.1	hymenoptaecin preproprotein [Apis mellifera]	7027.3	8612.75	13701.4	10494.4	16564.8	8791.2	24741.7	8258.15	19749.2	15468.4	17555	12691.5	40173.5	34544	12011.5	7083.96	12093.2	12430.2	7375.45	16285.1
50	50	XP_026299315.1	major royal jelly protein 2 isoform X1 [Apis mellifera]	156303	142669	128252	120054	57785.4	124976	77093.6	72993.4	69734.3	137289	103006	67610.6	52971.8	37278.5	24490.2	14917.6	17095.7	20410.4	15089.7	32689.1
51	51	XP_026298951.1	uncharacterized protein LOC408275 isoform X1 [Apis mellifera]	2911.39	3468.89	3794.78	19557.4	9679.37	3276.57	4236.46	4039.73	2220.75	4070.97	2107	3892.53	7339.69	5370.83	37248.3	35467.8	39142.5	29906.7	46972.6	64776.5
52	52	XP_026300112.1	protein aveugle isoform X2 [Apis mellifera]	3230.49	3278.55	8185.45	3829.37	8142.45	4705.38	2337.11	6853.78	2438.03	4876.14	68247.7	3030.37	6995.72	3588.85	37387.9	30588.8	6063.64	32864.9	38989.1	4275.25
53	53	XP_006563422.1	chymotrypsin inhibitor [Apis mellifera]	43567.5	61317.2	50373.7	32590.7	43321.3	69349.9	76578.3	45411.5	34354	28199.4	43989.5	49921.5	17666.8	26559.7	54760.5	32739.5	48867.2	49258.1	49257.8	66522.4
54	54	XP_393161.3	lysozyme [Apis mellifera]	1311.95	1990.76	2005.54	1202.78	1823.42	2162.97	3058.01	2840.95	1635.54	897.085	1637.64	1473.01	11373.7	7467.8	56139.5	35823.2	60484.4	46277.2	37857.7	45598.4
55	55	XP_026297871.1	phenoloxidase-activating factor 2 isoform X1 [Apis mellifera]	47635.4	26450.2	32747.4	34797.6	34649.3	32102	43642.2	64232.6	51704	26132.3	18563.7	23544.4	51003.6	134637	71922.8	38574.4	91733.4	77462.9	77348.2	121297
56	56	XP_016766867.1	uncharacterized protein LOC725122 isoform X2 [Apis mellifera]	16291.9	26936.5	30211.5	10657.3	16998.4	16741.8	13923.6	14123.8	8852.38	29473.2	29408.6	18374.5	149032	33894.2	138676	100175	99442.8	173900	31830.7	89630.7
57	57	XP_026295829.1	LOW QUALITY PROTEIN: uncharacterized protein LOC724604 [Apis mellifera]	49028.2	59511	98565.8	193805	92991.8	69831.7	148181	163014	221861	42191.6	40593.7	22469.5	18572.6	14238.2	12624.8	24802.3	27388.4	11550.7	23750.2	64826.9
58	58	XP_026300715.1	uncharacterized protein LOC726997 [Apis mellifera]	7549.9	8028.33	4023.16	7555.98	5115.59	3593.3	5646.87	2014.35	10329.3	13415	5596.21	3352.92	7257.42	6632.27	3510.51	8205.24	13382.7	606.885	4612.19	7746.78
59	59	XP_026297169.1	uncharacterized protein PF11_0213 [Apis mellifera]	4576.09	5816.22	5044.18	5755.65	4022.85	4666.83	3693.75	8475.24	5182.74	2354.84	2621.33	4767.54	23590.9	7395.12	29020.9	22416.5	6540.71	25972.9	26723.4	8133.43
60	57	NP_001011582.1	apisimin precursor [Apis mellifera]	565343	746724	519635	336826	755257	470203	176601	213537	235885	829575	775493	288157	1.46532e+07	952181	5.46837e+06	6.9187e+06	5.6483e+06	3.73653e+06	2.57361e+06	2.97163e+06

## Sheet: C_R
Row	Index	Peak Name	Group	C1	C2	C3	C4	C5	C6	R1	R2b	R3	R4	R7	R8	R9	R10
1	1	NP_001011579.1	major royal jelly protein 1 precursor [Apis mellifera]	6.08513e+07	4.34837e+07	4.66054e+07	4.67152e+07	4.38018e+07	5.47283e+07	6.23388e+07	6.23767e+07	6.15017e+07	6.4178e+07	6.08868e+07	6.17375e+07	6.39813e+07	6.12923e+07
2	2	NP_001011580.1	major royal jelly protein 2 precursor [Apis mellifera]	2.19263e+06	1.10624e+06	2.71098e+06	1.22542e+06	2.53255e+06	1.47688e+06	6.19027e+06	2.9924e+06	6.78007e+06	5.78356e+06	5.94127e+06	7.20657e+06	6.40426e+06	7.4634e+06
3	3	NP_001011601.1	major royal jelly protein 3 precursor [Apis mellifera]	1.4152e+07	1.602e+07	1.91689e+07	1.39321e+07	1.85797e+07	1.23712e+07	2.29465e+07	2.12325e+07	2.00865e+07	1.94497e+07	2.24165e+07	2.11718e+07	2.03068e+07	2.11712e+07
4	4	NP_001011608.1	alpha-glucosidase precursor [Apis mellifera]	4.99938e+06	1.0216e+07	6.95866e+06	8.88387e+06	7.6465e+06	4.65787e+06	57509.4	85686.1	41883.4	61181.4	37924.7	49114.1	34319.7	50515.6
5	5	NP_001014429.1	major royal jelly protein 7 precursor [Apis mellifera]	3.16346e+06	4.60905e+06	5.11352e+06	2.51521e+06	4.45162e+06	2.25276e+06	1.02305e+07	9.50295e+06	9.81077e+06	9.65825e+06	9.6289e+06	9.59271e+06	9.1746e+06	9.38928e+06
6	6	NP_001011599.1	major royal jelly protein 5 precursor [Apis mellifera]	3.35107e+06	2.93939e+06	2.8166e+06	3.79358e+06	3.12649e+06	3.88291e+06	1.13231e+06	1.45912e+06	1.96912e+06	1.1813e+06	1.62288e+06	2.20135e+06	2.0821e+06	2.27577e+06
7	7	NP_001011574.1	glucose oxidase [Apis mellifera]	2.37996e+06	3.27419e+06	2.03874e+06	3.38364e+06	3.59208e+06	3.95504e+06	168260	326577	415087	221848	312867	574842	464980	525510
8	8	NP_001011610.1	major royal jelly protein 4 precursor [Apis mellifera]	645037	543503	862694	590332	1.23745e+06	1.45568e+06	307467	193805	694255	494761	490632	465948	367466	379504
9	9	XP_397512.1	uncharacterized protein LOC408608 [Apis mellifera]	2.34665e+06	5.30923e+06	4.68144e+06	4.84117e+06	7.28527e+06	9.83662e+06	34449.6	86153.4	92904.6	36585.4	41079.8	46158.9	55837.8	39002.7
10	10	XP_026298038.1	uncharacterized protein LOC413627 [Apis mellifera]	617509	703513	872242	590612	862311	873503	979830	394265	947676	811848	912056	773356	1.06892e+06	902119
11	11	NP_001011598.1	alpha-amylase precursor [Apis mellifera]	1.35733e+06	1.2452e+06	1.66108e+06	1.29611e+06	879549	1.04705e+06	51845.6	148952	52971.2	86491.3	62784.1	45241.5	42261.8	39731.9
12	12	XP_016768147.1	glucosylceramidase-like isoform X1 [Apis mellifera]	414716	342685	397381	496490	463307	486450	984620	529892	1.66516e+06	1.35913e+06	1.22133e+06	1.3711e+06	1.33204e+06	1.32483e+06
13	13	NP_001011622.1	major royal jelly protein 6 precursor [Apis mellifera]	1.346e+06	1.81669e+06	2.65041e+06	1.52184e+06	2.22401e+06	1.00794e+06	76202.8	94997.9	37972.5	47004.1	39062.3	59710	35618.5	47528.1
14	14	NP_001107670.1	apolipophorin-III-like protein precursor [Apis mellifera]	107910	114962	112346	177853	139197	229644	231553	158772	1.41046e+06	1.79418e+06	1.77679e+06	1.12067e+06	754145	1.29668e+06
15	15	XP_026299638.1	lipase member H-A [Apis mellifera]	2.42447e+06	2.88434e+06	3.62774e+06	2.60458e+06	2.74778e+06	2.60149e+06	331355	110507	77722.1	61799.6	93226.4	61676.7	53333.9	83236.4
16	16	XP_016770320.2	esterase B1 [Apis mellifera]	6.54707e+06	2.01298e+06	1.49974e+06	8.9882e+06	1.6977e+06	2.44015e+06	64879.6	6.60663e+06	225467	61426.6	62820.7	251433	63601.1	250960
17	17	XP_394209.2	glucose dehydrogenase [FAD, quinone] [Apis mellifera]	685369	563449	598840	789431	662709	777329	32903.1	80540	38272.9	42229.9	39682.7	42758.5	47577.7	49390.5
18	18	XP_026299316.1	major royal jelly protein 5 isoform X1 [Apis mellifera]	2.13423e+06	1.51477e+06	1.50843e+06	1.62564e+06	1.62531e+06	956987	757279	2.38809e+06	755359	874363	732062	794367	762226	882318
19	19	NP_001012431.1	icarapin-like precursor [Apis mellifera]	497491	420580	306036	491202	439723	699329	299932	384347	1.04973e+06	913350	904655	669816	644049	838083
20	20	NP_001011616.2	defensin-1 preproprotein [Apis mellifera]	253868	182317	273961	255949	197054	150322	171314	90707.4	132754	441532	160133	180272	180440	121329
21	21	XP_623443.2	glucose dehydrogenase [FAD, quinone] isoform X1 [Apis mellifera]	82030.8	212485	227272	151094	196932	94863.9	23954	24575.7	20092.7	22996	24096.3	28582.1	11860.3	22602.2
22	22	XP_006560620.1	venom serine protease Bi-VSP [Apis mellifera]	239320	452330	332312	378559	603116	553189	44678.4	37051.8	10647.7	43962.4	36774.4	11383.2	15972.3	12378.1
23	23	XP_393208.1	putative glucosylceramidase 4 [Apis mellifera]	483281	626728	785613	549987	604256	381132	26955	76404.3	54428	37332.6	49150.6	53292.4	52814.9	49841.2
24	24	XP_393161.3	lysozyme [Apis mellifera]	21202.9	30667.2	44424.2	59404.6	71583.7	60932.8	30156.9	53172.9	49391.4	28314.8	53972.2	30809	24440.4	42759.2
25	25	XP_006563421.1	chymotrypsin inhibitor-like [Apis mellifera]	646862	918802	1.09707e+06	588689	949733	827877	42349.6	418010	161666	106317	127978	170560	137388	296077
26	26	XP_026299771.1	uncharacterized protein LOC102655185 isoform X4 [Apis mellifera]	16182.4	60750.7	63483.4	11973	57492.8	58320.4	3338.19	4020.72	6057.89	4104.38	2817.54	2218.24	1518.37	6339.08
27	27	XP_393632.2	carboxypeptidase Q [Apis mellifera]	208595	258852	255152	319972	245996	150929	32047.8	38232.7	104652	30002.7	122646	99986.8	92814.9	192610
28	28	NP_001019868.1	major royal jelly protein 9 precursor [Apis mellifera]	265519	250509	204521	310332	144496	243122	100191	72424.5	75986	52101.6	31684.6	114078	117692	83755.2
29	29	XP_016770154.2	hexamerin 110 isoform X1 [Apis mellifera]	98211.8	293341	413656	124710	648731	726289	193715	337667	64484	107471	70816.9	12443.2	52975.3	9369.62
30	30	XP_026299317.1	major royal jelly protein 4 isoform X1 [Apis mellifera]	102531	80371.8	88780.4	163790	109163	96100.1	128828	57376.4	212386	158400	142909	98767.5	112435	130691
31	31	XP_625189.3	laccase-5 [Apis mellifera]	92300.7	239593	200166	290340	280874	289538	6644.47	29330.5	29053.4	15606.8	5690.96	9498.98	5796.69	15126.4
32	32	XP_026298285.1	apolipophorins [Apis mellifera]	17483.9	152465	21064.7	24973.8	20896.5	67605.7	117139	82358.3	42146.2	45126.4	30131	43237.2	49626.2	33599.1
33	33	NP_001104234.1	hexamerin 70a precursor [Apis mellifera]	7264.57	76672.1	9774.35	21090.8	7930.69	17392.3	6386.29	12067.1	2164.83	6283.23	1040.69	1654.15	2329.81	2110.05
34	34	XP_026299315.1	major royal jelly protein 2 isoform X1 [Apis mellifera]	189185	273621	336061	189151	53921.6	162875	2.74695e+06	444476	2.49536e+06	2.18785e+06	2.32503e+06	2.07721e+06	2.27341e+06	1.66061e+06
35	35	XP_392145.3	glucose dehydrogenase [FAD, quinone] [Apis mellifera]	35814.8	32655.7	24794	33367.9	59220.4	48607.1	1274.24	1851	1120.3	1670.61	618.231	3241.65	802.108	1190.65
36	36	XP_394210.5	glucose dehydrogenase [FAD, quinone] [Apis mellifera]	9033.17	27783.1	21410.2	17033.1	41673.6	10086	2135.65	12062.7	1729.5	1146.45	1042.85	1161.37	1249.6	932.233
37	37	XP_026299698.1	ATP-dependent DNA helicase Q4 [Apis mellifera]	5806.92	27389.3	23033.9	11430.1	30366	49699.7	19267.5	16357.5	13251	21300.9	27196.7	13312.3	12844.2	12385.7
38	38	XP_026295470.1	putative glutamate synthase [NADPH] isoform X1 [Apis mellifera]	7680.04	9463.83	10803.6	15675.8	12137	6740.57	5120.13	5466.74	4858.7	3929.76	4014.77	7849.12	18247.8	5544.35
39	39	XP_026301278.1	PH and SEC7 domain-containing protein 2 isoform X2 [Apis mellifera]	9370.19	8582.33	8410.43	12451.6	27887.1	6339.02	5247.02	8369.94	4761.88	8808.62	5346.77	3454.67	4417.27	3264.17
41	41	XP_016770111.1	nucleobindin-2 [Apis mellifera]	10013.9	16460.7	12347.6	18759.2	3789.23	14069.7	11636.7	4959.88	1703.03	2407.36	2503.03	3192.55	4407.64	4260
42	42	XP_003250682.1	RNA-binding protein 34 [Apis mellifera]	203211	100493	14609.8	189525	295701	249703	594651	22099.5	652964	787290	674283	721734	655600	584107
43	43	XP_026296694.1	venom acid phosphatase Acph-1 [Apis mellifera]	10964.6	35164.4	17603.2	39122.9	40189.9	65409.8	4168.79	7663.39	9141.58	6437.81	7330.59	4286.63	880.629	4936.51
44	44	XP_624403.2	importin-9 isoform X1 [Apis mellifera]	11074.1	17708.2	32813.2	16707.7	19000.4	6402.63	42654.5	41982.9	17933.5	16501.7	24764.2	26614	40763.5	40716.6
45	45	XP_026301019.1	homeobox protein orthopedia [Apis mellifera]	7350.1	13595.5	6101.98	15131.2	12995.6	21087.4	4995.33	43389.8	6134.01	7233.7	10426	11067.1	7710.41	10004
46	46	XP_026299057.1	condensin complex subunit 1 isoform X2 [Apis mellifera]	60441.5	11291.9	1.26705e+06	2.14894e+06	533915	1.56078e+06	677825	1.54751e+06	61883.8	43481	61097.4	60264.3	42350.9	40035.9
47	47	XP_006559220.1	plexin-B [Apis mellifera]	382876	271081	335398	309517	293487	15684.4	254392	435820	86792.2	45719.1	53315.9	67261.2	25603.2	61670.4
48	57	NP_001011582.1	apisimin precursor [Apis mellifera]	663947	1.07906e+06	1.47667e+06	1.28947e+06	1.44644e+06	1.7395e+06	2.77931e+06	951508	3.22915e+06	2.70931e+06	3.47419e+06	2.57466e+06	1.98825e+06	1.89183e+06
